# Supplementary material for: The Impact of Maternal Supplementation of Fish Oil and/or Probiotics During Pregnancy on the Serum Metabolomic Profile From Infancy to Childhood: Secondary Analysis of a Randomized Placebo-Controlled Trial
Source: Curr Dev Nutr. 2025 Sep 9;9(10):107553. doi: 10.1016/j.cdnut.2025.107553 (PMC12538415; doi:10.1016/j.cdnut.2025.107553)
Supplement: multimedia component 1 [file mmc1.xlsx]

## Sheet: Supplementary Table 1
Houttu V et al. The impact of maternal supplementation of fish oil and/or probiotics during pregnancy on the serum metabolomic profile from infancy to childhood: secondary analysis of a randomized placebo-controlled trial
Supplementary Table 1. Characteristics of the children at the age of 6 months, 1, 2 and 5-6 years according to the intervention groups.
Characteristics			n total	all	n/group	Placebo + placebo	Fish oil + placebo	Probiotics + placebo	Fish oil + probiotics	P-value1
Child's age	6 months	Decimal age (years)3	253	0.50 (0.49, 0.52)	66/61/57/64	0.51 (0.50, 0.52)	0.51 (0.50, 0.52)	0.50 (0.50, 0.51)	0.50 (0.49, 0.52)	0.2
		Girl sex (n (%))2	257	134 (52.0)	70/63/59/65	31 (44.0)	36 (57.0)	30 (51.0)	37 (57.0)	0.4
		Born preterm (<37+0 gw) (n (%))2	257	14 (5.4)	70/63/59/65	2 (2.9)	2 (3.2)	3 (5.1)	7 (11)	0.2
		Birth weight (g)3	257	3630 (3320, 3955)	70/63/59/65	3605 (3300, 3940)	3660 (3380, 3940)	3,590 (3290, 4005)	3730 (3340, 4015)	>0.9
		Birth height (cm)3	257	51.00 (49.50, 52.00)	70/63/59/65	50.75 (49.00, 52.00)	51.00 (50.00, 51.00)	51.00 (50.00, 52.00)	51.00 (49.00, 52.00)	>0.9
		Weight for length %3	253	4 (-2, 9)	68/63/57/65	5 (0, 10)	3 (-2, 10)	3 (-2, 9)	3 (-2, 8)	0.5
		Weight for age SD score3	252	0.05 (0.94)	68/63/56/65	0.17 (1.02)	0.11 (0.95)	-0.08 (0.94)	-0.01 (0.84)	0.4
		Breastfeeding duration (months)3	256	12 (5, 15)	63/59/52/57	12 (5, 16)	11 (5, 14)	11 (6, 14)	13 (7, 15)	0.8
		Formula use before 2 years of age (n (%))2	253	201 (79.0)	69/62/58/64	59 (86.0)	49 (79.0)	46 (79.0)	47 (73.0)	0.4
		Mother's prepregnancy BMI (kg/m)3	257	28.4 (26.5, 31.6)	70/63/59/65	29.0 (26.5, 31.7)	30.2 (27.3, 33.0)	27.6 (26.2, 30.0)	28.2 (26.3, 31.4)	0.04
		Mother smoking during pregnancy (n (%))2	256	8 (3.1)	70/63/59/64	5 (7.1)	0 (0)	0 (0)	3 (4.7)	0.04
	1 year	Decimal age (years)3	253	1.00 (0.99, 1.01)	66/68/60/62	1.00 (0.98, 1.01)	1.00 (0.99, 1.01)	1.01 (0.99, 1.01)	1.00 (0.99, 1.02)	0.4
		Girl sex (n (%))2	256	121 (47.0)	66/68/60/62	28 (42.0)	35 (51.0)	26 (43.0)	32 (52.0)	0.6
		Born preterm (<37+0 gw) (n (%))2	256	12 (4.7)	66/68/60/62	2 (3.0)	3 (4.4)	3 (5.0)	4 (6.5)	0.8
		Birth weight (g)3	256	3625 (3300, 4000)	66/68/60/62	3620 (3300, 3990)	3663 (3370, 3945)	3585 (3264, 4020)	3,660 (3320, 4030)	>0.9
		Birth height (cm)3	252	51.00 (50.00, 52.00)	66/66/60/60	51.00 (49.00, 52.00)	51.00 (50.00, 51.50)	51.00 (49.75, 52.50)	51.00 (50.00, 52.25)	0.8
		Weight for length %3	252	2 (-3, 8)	66/67/57/62	3 (-2, 9)	2 (-3, 6)	2 (-3, 9)	0 (-5, 7)	0.5
		Weight for age SD score3	252	0.00 (0.98)	66/67/57/62	0.20 (1.04)	-0.01 (0.90)	-0.04 (0.99)	-0.18 (0.97)	0.3
		Breastfeeding duration (months)3	238	12 (6, 15)	62/63/56/57	12 (6, 16)	12 (6, 15)	10 (5, 14)	13 (7, 15)	0.4
		Formula use before 2 years of age (n (%))2	256	199 (78.0)	66/68/60/62	54 (82.0)	54 (79.0)	48 (80.0)	43 (69.0)	0.4
		Mother's prepregnancy BMI (kg/m)3	256	28.8 (26.5, 31.8)	66/68/60/62	29.3 (26.5, 31.8)	29.4 (27.3, 32.4)	27.6 (26.2, 30.3)	28.7 (26.3, 31.9)	0.2
		Mother smoking during pregnancy (n (%))2	255	8 (3.1)	66/68/60/60	4 (6.1)	0 (0)	1 (1.7)	3 (4.9)	0.2
	2 years	Decimal age (years)3	222	2.00 (1.98, 2.02)	61/52/54/55	2.00 (1.98, 2.02)	2.00 (1.98, 2.02)	2.00 (1.98, 2.02)	2.00 (1.96, 2.01)	0.4
		Girl sex (n (%))2	237	119 (50.0)	62/60/56/59	29 (47.0)	31 (52.0)	26 (46.0)	33 (56.0)	0.7
		Born preterm (<37+0 gw) (n (%))2	238	13 (5.5)	62/61/56/59	2 (3.2)	3 (4.9)	3 (5.4)	5 (8.5)	0.7
		Birth weight (g)3	238	3628 (3300, 3980)	62/61/56/59	3640 (3300, 3990)	3625 (3325, 3920)	3683 (3308, 4025)	3610 (3300, 3980)	0.9
		Birth height (cm)3	235	51.00 (49.50, 52.00)	62/60/56/57	51.00 (49.00, 52.00)	50.75 (49.75, 51.00)	51.00 (50.00, 53.00)	51.00 (49.50, 52.00)	0.5
		Weight for length %3	221	2 (-2, 7)	60/52/54/55	2 (-1, 11)	2 (-2, 9)	2 (-5, 6)	2 (-3, 7)	0.5
		Weight for age SD score3	221	0.09 (0.97)	60/52/54/55	0.33 (1.01)	0.15 (1.02)	0.02 (0.88)	-0.15 (0.94)	0.071
		Breastfeeding duration (months)3	217	12 (6, 15)	59/58/52/56	12 (6, 16)	12 (6, 14)	12 (6, 15)	13 (7, 15)	0.8
		Formula use before 2 years of age (n (%))2	236	188 (80.0)	62/61/54/59	52 (84.0)	50 (82.0)	44 (81.0)	42 (71.0)	0.3
		Mother's prepregnancy BMI (kg/m)3	238	28.9 (26.5, 31.7)	62/61/56/59	29.4 (26.5, 31.8)	29.6 (27.3, 32.3)	27.7 (26.5, 30.3)	28.4 (26.3, 31.4)	0.2
		Mother smoking during pregnancy (n (%))2	236	8 (3.4)	62/61/55/58	4 (6.5)	0 (0)	1 (1.8)	3 (5.2)	0.2
	5-6 years	Decimal age (years)3	83	5.82 (0.35)	22/23/17/21	5.78 (0.32)	5.89 (0.35)	5.70 (0.32)	5.89 (0.38)	0.3
		Girl sex (n (%))2	83	42 (51.0)	22/23/17/21	11 (50.0)	15 (65.0)	8 (47.0)	8 (38.0)	0.3
		Born preterm (<37+0 gw) (n (%))2	83	5 (6.0)	22/23/17/21	1 (4.5)	1 (4.3)	1 (5.9)	2 (9.5)	0.9
		Birth weight (g)3	83	3594 (543.0)	22/23/17/21	3.659 (561.0)	3.563 (514.0)	3.546 (581.0)	3.598 (556.0)	>0.9
		Birth height (cm)3	82	50.67 (2.26)	22/23/17/20	51.11 (2.43)	50.39 (2.15)	50.56 (2.17)	50.60 (2.38)	0.8
		Weight for length %3	80	2 (-3, 10)	22/22/17/19	1 (-3, 9)	1 (-3, 19)	0 (-5, 6)	6 (-2, 13)	0.6
		Weight for age SD score3	80	0.30 (1.12)	22/22/17/19	0.24 (1.14)	0.73 (1.13)	-0.09 (1.13)	0.22 (1.00)	0.2
		Breastfeeding duration (months)3	75	12 (7, 15)	21/21/15/10	14 (9, 17)	10 (3, 13)	12 (6, 14)	13 (8, 19)	0.12
		Formula use before 2 years of age (n (%))2	80	62 (78.0)	22/23/15/20	20 (91.0)	18 (78.0)	12 (80.0)	12 (60.0)	0.1
		Mother's prepregnancy BMI (kg/m)3	83	29.4 (26.7, 32.3)	22/22/17/21	29.0 (26.1, 31.8)	31.4 (28.2, 34.6)	27.8 (26.4, 29.5)	29.7 (27.1, 32.8)	0.08
		Mother smoking during pregnancy (n (%))2	82	3 (3.7)	22/23/16/21	2 (9.1)	0 (0)	0 (0)	1 (4.8)	0.3
BMI, body mass index; cm, centimeters; G, grams; gw, gestational weeks; n, number of samples; mo, months.
1One-way ANOVA for normally distributed continous variables; Kruskal-Wallis rank sum test for non-normally distributed continous variables; Pearson's Chi-squared test or Fisher's exact test for categorical variables.
2Categorical data expressed as frequency (%); 3continuous non-normally distributed data expressed as median (interquartile range), otherwise continuous normally distributed data expressed as mean (standard deviation).

## Sheet: Supplementary Table 2
Houttu V et al. The impact of maternal supplementation of fish oil and/or probiotics during pregnancy on the serum metabolomic profile from infancy to childhood: secondary analysis of a randomized placebo-controlled trial
Supplementary Table 2. Factors and weights of associated concentrations of metabolites explaining the variability across intervention groups at each age.
Concentrations
Total variance					Factor variance						Factor weights
Age	Fish oil + placebo	Probiotics + placebo	Fish oil + probiotics	Placebo + placebo	Age	Factor	Fish oil + placebo	Probiotics + placebo	Fish oil + probiotics	Placebo + placebo	Visits	Metabolite	Factor1	Factor2	Factor3	Factor4	Factor5
6 months	32.7332	25.6846	24.9274	25.8587	6 months	Factor1	19.6101	13.3147	11.9554	13.2833	6 months	Total cholesterol	0.32776	-0.0356238	0.172714	0.0333366	0.0251952
1 year	25.9076	23.868	15.6586	22.167	6 months	Factor2	6.26872	9.99734	6.94996	8.46046	6 months	Total cholesterol minus HDL-C	0.325904	-0.0563344	0.0413477	-0.0176539	0.0138148
2 years	22.9654	29.8761	27.9289	21.9186	6 months	Factor3	4.70831	5.48847	5.3021	5.73113	6 months	Remnant cholesterol (non-HDL, non-LDL -cholesterol)	0.152224	-0.0165198	0.0122876	-0.0515679	0.0407651
5-6 years	13.3638	14.9133	7.53171	11.6866	6 months	Factor4	0.238466	0.173366	0.242853	0.232834	6 months	VLDL cholesterol	0.087916	-0.000580896	-0.0317808	-0.032967	0.0195126
					6 months	Factor5	0.0837445	0.117582	0.0583768	0.124454	6 months	Clinical LDL cholesterol	0.257827	-0.0733173	0.0615976	0.0578856	-0.00169998
					1 year	Factor1	16.9411	15.3704	9.43408	11.877	6 months	LDL cholesterol	0.173769	-0.0399143	0.0289377	0.0357523	-0.0276867
					1 year	Factor2	5.79087	5.7392	4.05124	10.3219	6 months	HDL cholesterol	0.00180239	0.0207235	0.131381	0.0507648	0.0112724
					1 year	Factor3	1.61982	1.78607	1.84727	1.60671	6 months	Total triglycerides	0.182872	0.0808241	-0.152373	-0.0335408	-0.00388404
					1 year	Factor4	0.0936151	0.326842	0.160474	0.28522	6 months	Triglycerides in VLDL	0.145978	0.0720294	-0.147252	0.0536896	0.0115392
					1 year	Factor5	0.0823677	0.0252783	0.0550807	0.0630379	6 months	Triglycerides in LDL	0.0151353	0.00196313	-0.00254873	-0.0329604	-0.00163599
					2 years	Factor1	13.8704	16.5307	14.3576	9.95235	6 months	Triglycerides in HDL	0.0128894	0.00619846	-0.00235455	-0.0268182	-0.0124443
					2 years	Factor2	5.81795	8.45705	11.8014	8.50489	6 months	Total phospholipids in lipoprotein particles	0.161325	0.0244145	0.0948585	-0.0511193	-0.0137884
					2 years	Factor3	5.70021	8.05424	4.73513	3.3798	6 months	Phospholipids in VLDL	0.0648386	0.00995825	-0.0387342	-0.0183247	0.0117864
					2 years	Factor4	1.03062	3.28924	2.95249	3.13562	6 months	Phospholipids in LDL	0.0545503	-0.0130391	0.0082972	0.000363003	-0.00346314
					2 years	Factor5	0.261837	0.15592	0.139689	0.314945	6 months	Phospholipids in HDL	0.0192963	0.0334128	0.115819	-0.0132233	-0.0265128
					5-6 years	Factor1	9.86129	9.58825	4.61631	8.8295	6 months	Total esterified cholesterol	0.228159	-0.0264077	0.138696	0.0407843	0.00759873
					5-6 years	Factor2	2.53927	3.73324	1.18796	1.50431	6 months	Cholesteryl esters in VLDL	0.0498997	-0.00395479	-0.0120219	-0.0277266	0.0117382
					5-6 years	Factor3	1.19609	2.33733	1.83001	1.12606	6 months	Cholesteryl esters in LDL	0.133377	-0.0263534	0.0141272	0.0203322	-0.0275427
					5-6 years	Factor4	0.125068	0.154871	0.0358164	0.278991	6 months	Cholesteryl esters in HDL	-0.00378076	0.0154725	0.10312	0.0542972	0.00465532
					5-6 years	Factor5	0.0166059	0.0728846	0.0450015	-0.0315309	6 months	Total free cholesterol	0.0996334	-0.00919219	0.0340689	-0.00799448	0.0176656
											6 months	Free cholesterol in VLDL	0.0380549	0.00336297	-0.0198131	-0.0055268	0.00797908
											6 months	Free cholesterol in LDL	0.0403706	-0.0135352	0.0149304	0.0156011	-0.000123977
											6 months	Free cholesterol in HDL	0.00557386	0.00525299	0.0282407	-0.00355647	0.00657849
											6 months	Total lipids in lipoprotein particles	0.671847	0.0697576	0.115087	-0.0512453	0.00735075
											6 months	Total lipids in VLDL	0.298613	0.0813894	-0.217632	0.00145925	0.04179
											6 months	Total lipids in LDL	0.243392	-0.0508868	0.0348671	0.00243952	-0.031632
											6 months	Total lipids in HDL	0.0339975	0.0603818	0.244855	0.0108412	-0.0278242
											6 months	Total concentration of lipoprotein particles	0.000482669	0.000118378	0.000855901	0.000491253	-0.000662335
											6 months	Concentration of VLDL particles	1.72205e-05	1.01642e-06	-6.75576e-06	-1.36238e-05	1.7915e-06
											6 months	Concentration of LDL particles	0.000110858	-2.2391e-05	-7.86879e-06	-2.5039e-05	1.7533e-05
											6 months	Concentration of HDL particles	0.000331071	0.000144576	0.000863966	0.000545078	-0.000695053
											6 months	Average diameter for VLDL particles	0.299498	0.208322	-0.494577	0.134119	-0.0233374
											6 months	Average diameter for LDL particles	-0.00623999	-0.012393	0.020647	-0.0418886	0.00524256
											6 months	Average diameter for HDL particles	-0.0210697	0.0199435	0.0711371	-0.0290249	0.0704122
											6 months	Phosphoglycerides	0.133782	0.0322092	0.081889	-0.0326421	-0.0367135
											6 months	Ratio of triglycerides to phosphoglycerides	0.0477854	0.026444	-0.08298	-0.00735647	0.0130893
											6 months	Total cholines	0.133776	0.0242405	0.0945524	-0.0135982	-0.0246216
											6 months	Phosphatidylcholines	0.124458	0.0295254	0.0766829	-0.0146164	-0.0296144
											6 months	Sphingomyelins	0.0216141	-0.00228913	0.0192772	-0.00670181	0.00711893
											6 months	Apolipoprotein B	0.0777548	-0.0134425	-0.00410384	-0.0276294	0.0167742
											6 months	Apolipoprotein A1	0.0191297	0.021145	0.0928704	0.0204858	-0.0406736
											6 months	Ratio of apolipoprotein B to apolipoprotein A1	0.0501062	-0.0171406	-0.0377001	-0.0300546	0.0351467
											6 months	Total fatty acids	1.00845	0.315798	-0.196803	-0.0251375	0.000922377
											6 months	Degree of unsaturation	-0.00312912	-0.00946489	0.0195299	0.0174094	0.00954889
											6 months	Omega-3 fatty acids	0.0565983	0.010147	0.0107594	-0.0418974	0.0082788
											6 months	Omega-6 fatty acids	0.258428	0.0500916	0.0121648	0.0776918	0.0181379
											6 months	Polyunsaturated fatty acids	0.314834	0.0593837	0.0227596	0.0475847	0.0199687
											6 months	Monounsaturated fatty acids	0.341347	0.145675	-0.180914	-0.0447874	-0.00516933
											6 months	Saturated fatty acids	0.380237	0.136992	-0.0538313	-0.1039	-0.0125308
											6 months	Linoleic acid	0.244623	0.0503811	-0.0107874	0.0699927	0.0133269
											6 months	Docosahexaenoic acid	0.0144553	-0.00330639	0.0147652	-0.0167182	0.00236527
											6 months	Ratio of polyunsaturated fatty acids to monounsaturated fatty acids	-0.0761976	-0.0472132	0.0913869	0.101006	0.0352201
											6 months	Ratio of omega-6 fatty acids to omega-3 fatty acids	-0.264919	-0.00969906	-0.0648443	0.0214584	-0.00324074
											6 months	Alanine	0.00714223	0.0052185	-0.00674567	0.0207437	-0.0013508
											6 months	Glutamine	0.00559763	-2.50301e-05	0.00526766	-0.012173	-0.0189071
											6 months	Glycine	0.00301292	0.000989975	-0.00456937	0.0160541	0.0059853
											6 months	Histidine	0.000621585	0.000604688	-0.000356268	0.00247661	-0.000606115
											6 months	Total concentration of branched-chain amino acids (leucine + isoleucine + valine)	0.00602696	0.00560386	-0.0103701	0.0182053	0.0142733
											6 months	Isoleucine	0.000930751	0.000825722	-0.00206195	0.00331176	0.00266971
											6 months	Leucine	0.0024793	0.00237539	-0.00464554	0.00740106	0.0057693
											6 months	Valine	0.00275456	0.00244991	-0.00379789	0.00839639	0.00637679
											6 months	Phenylalanine	0.000146731	0.000619107	-0.0011574	0.000918153	0.00311293
											6 months	Tyrosine	0.000173426	0.000999045	-0.00126676	0.00624065	0.002654
											6 months	Glucose	0.0148541	-0.000568253	0.00640386	-0.0110327	-0.0187853
											6 months	Lactate	0.0573337	0.0258678	0.00668279	0.0210221	-0.00398253
											6 months	Pyruvate	0.00140961	0.000579873	-0.00063765	0.00477588	-0.00159612
											6 months	Citrate	0.000485203	-4.31802e-05	0.000513099	-0.00375101	-0.0016177
											6 months	Glycerol	-0.00198723	0.000312293	0.00282409	-0.0051098	0.00112642
											6 months	3-Hydroxybutyrate	0.0084027	-0.00780261	0.0198934	-0.062384	0.00241162
											6 months	Acetate	-0.000506034	-0.000333321	0.00108051	-0.00297059	-0.000475517
											6 months	Acetoacetate	0.000932049	-0.00122255	0.00508292	-0.0310343	-0.00101648
											6 months	Acetone	0.000887664	-0.000733446	0.00262794	-0.012194	-0.000941698
											6 months	Creatinine	0.0241284	-0.0717632	0.0278428	-0.00167507	-4.61307e-05
											6 months	Albumin	0.200995	-0.0229692	0.208682	0.0102406	-0.0111698
											6 months	Glycoprotein acetyls	0.0193927	0.00629701	-0.0272065	-0.0326085	0.0248805
											6 months	Concentration of chylomicrons and extremely large VLDL particles	3.23805e-07	2.77013e-07	-4.7774e-07	4.49701e-07	2.08374e-07
											6 months	Total lipids in chylomicrons and extremely large VLDL	0.0415346	0.0383506	-0.065263	0.0683748	0.0263652
											6 months	Phospholipids in chylomicrons and extremely large VLDL	0.00575806	0.00471706	-0.00854819	0.00915726	0.00382966
											6 months	Cholesterol in chylomicrons and extremely large VLDL	0.00820835	0.00527679	-0.0104983	0.00819643	0.00409308
											6 months	Cholesteryl esters in chylomicrons and extremely large VLDL	0.00471426	0.00268455	-0.00559325	0.00279293	0.00182097
											6 months	Free cholesterol in chylomicrons and extremely large VLDL	0.00350715	0.00269325	-0.00500048	0.0054607	0.00235973
											6 months	Triglycerides in chylomicrons and extremely large VLDL	0.0272891	0.0286925	-0.0462834	0.0541135	0.0204484
											6 months	Concentration of very large VLDL particles	6.57107e-07	2.85934e-07	-6.977e-07	2.12327e-07	2.42146e-08
											6 months	Total lipids in very large VLDL	0.0388658	0.0178248	-0.0421952	0.018565	0.00368952
											6 months	Phospholipids in very large VLDL	0.00724939	0.00299343	-0.00791063	0.0037774	0.00176353
											6 months	Cholesterol in very large VLDL	0.00873981	0.00185152	-0.00749394	0.00135592	0.00111202
											6 months	Cholesteryl esters in very large VLDL	0.00470779	0.000417732	-0.00339063	-0.000481253	0.00013488
											6 months	Free cholesterol in very large VLDL	0.00403546	0.00143162	-0.00410534	0.00183607	0.000975951
											6 months	Triglycerides in very large VLDL	0.0228376	0.0129454	-0.0267501	0.0136264	0.000769093
											6 months	Concentration of large VLDL particles	1.71306e-06	5.6249e-07	-1.59494e-06	3.14756e-07	5.04245e-08
											6 months	Total lipids in large VLDL	0.0554716	0.0184108	-0.0526972	0.0218899	0.000734623
											6 months	Phospholipids in large VLDL	0.0120355	0.00365467	-0.0117205	0.00178142	-0.000130946
											6 months	Cholesterol in large VLDL	0.0154249	0.00268413	-0.012367	1.80791e-05	-7.0028e-05
											6 months	Cholesteryl esters in large VLDL	0.00771051	0.000780588	-0.00541	-0.00161063	0.000244206
											6 months	Free cholesterol in large VLDL	0.00771237	0.00189673	-0.00695928	0.00157249	-0.000292656
											6 months	Triglycerides in large VLDL	0.027914	0.0120294	-0.0286144	0.0199368	0.00101074
											6 months	Concentration of medium VLDL particles	4.7406e-06	1.5162e-07	-1.95416e-06	-2.17107e-07	7.81152e-07
											6 months	Total lipids in medium VLDL	0.0806565	0.00719496	-0.0377992	0.00269175	0.00493862
											6 months	Phospholipids in medium VLDL	0.0185794	6.54489e-06	-0.00664853	-0.000728661	0.00316696
											6 months	Cholesterol in medium VLDL	0.0221105	-0.00395227	-0.00179498	0.000157938	0.0073181
											6 months	Cholesteryl esters in medium VLDL	0.0112834	-0.00318397	0.00110203	0.000240503	0.00503243
											6 months	Free cholesterol in medium VLDL	0.0108142	-0.000745022	-0.00289891	-0.000235074	0.00223141
											6 months	Triglycerides in medium VLDL	0.0397547	0.0109775	-0.0292592	0.00333019	-0.00429923
											6 months	Concentration of small VLDL particles	4.97591e-06	1.69357e-07	-2.30508e-06	-5.11846e-06	-6.28184e-07
											6 months	Total lipids in small VLDL	0.0512541	0.00118321	-0.0207535	-0.0484821	-0.00658755
											6 months	Phospholipids in small VLDL	0.0120764	-0.000991272	-0.00339534	-0.00850837	-0.000109263
											6 months	Cholesterol in small VLDL	0.0185808	-0.0040001	-0.00372834	-0.019251	-0.000485644
											6 months	Cholesteryl esters in small VLDL	0.0113731	-0.0026164	-0.00260106	-0.015279	-0.00105421
											6 months	Free cholesterol in small VLDL	0.00722294	-0.00137843	-0.00115922	-0.00399471	0.000534396
											6 months	Triglycerides in small VLDL	0.020585	0.00623203	-0.0136265	-0.0213117	-0.0060755
											6 months	Concentration of very small VLDL particles	4.81e-06	-4.29995e-07	2.7386e-07	-9.26498e-06	1.35552e-06
											6 months	Total lipids in very small VLDL	0.0313089	-0.00250852	0.00144966	-0.0662067	0.00796984
											6 months	Phospholipids in very small VLDL	0.00919507	-0.000759966	-0.000497914	-0.0233582	0.0028488
											6 months	Cholesterol in very small VLDL	0.0149629	-0.0028062	0.0041276	-0.0231363	0.00748895
											6 months	Cholesteryl esters in very small VLDL	0.0101434	-0.00207877	0.00379084	-0.0132783	0.0055173
											6 months	Free cholesterol in very small VLDL	0.0048011	-0.000727258	0.000352261	-0.00993922	0.00192805
											6 months	Triglycerides in very small VLDL	0.00716856	0.00105626	-0.00220102	-0.0197064	-0.00231401
											6 months	Concentration of IDL particles	2.35193e-05	-4.8234e-06	6.56031e-06	-1.51625e-05	1.33933e-05
											6 months	Total lipids in IDL	0.0956687	-0.0210492	0.0535107	-0.0669562	0.0253918
											6 months	Phospholipids in IDL	0.0225855	-0.00583705	0.00968195	-0.0206288	0.00479534
											6 months	Cholesterol in IDL	0.064206	-0.0158763	0.04429	-0.0192888	0.0221838
											6 months	Cholesteryl esters in IDL	0.0491719	-0.0116839	0.0340094	-0.0126516	0.0140083
											6 months	Free cholesterol in IDL	0.0150702	-0.00419149	0.0102704	-0.00679771	0.00839511
											6 months	Triglycerides in IDL	0.00888729	0.000694809	-0.000475363	-0.0271977	-0.0015213
											6 months	Concentration of large LDL particles	6.08264e-05	-1.44648e-05	5.54672e-07	-2.17214e-05	1.6142e-05
											6 months	Total lipids in large LDL	0.145234	-0.0339715	0.038483	-0.00193285	-0.017502
											6 months	Phospholipids in large LDL	0.0297492	-0.00826149	0.00899841	0.00219537	-0.00265959
											6 months	Cholesterol in large LDL	0.106278	-0.0262572	0.0294554	0.0216994	-0.0134007
											6 months	Cholesteryl esters in large LDL	0.0817912	-0.018013	0.0170997	0.0143668	-0.0138995
											6 months	Free cholesterol in large LDL	0.0244964	-0.0082302	0.0124651	0.00722145	0.000404888
											6 months	Triglycerides in large LDL	0.00922266	0.000517809	-0.000221583	-0.0245555	-0.00133177
											6 months	Concentration of medium LDL particles	3.45277e-05	-6.72543e-06	-5.21422e-06	-8.40759e-06	-3.72235e-06
											6 months	Total lipids in medium LDL	0.0705207	-0.012923	-0.00103908	0.00430879	-0.0191532
											6 months	Phospholipids in medium LDL	0.0170606	-0.00338761	2.70472e-05	0.0005985	-0.0037182
											6 months	Cholesterol in medium LDL	0.0495432	-0.0101555	-0.000102194	0.0108149	-0.0147295
											6 months	Cholesteryl esters in medium LDL	0.0381095	-0.006281	-0.00253635	0.00485664	-0.0128564
											6 months	Free cholesterol in medium LDL	0.0114117	-0.00385949	0.00240294	0.00609708	-0.00170044
											6 months	Triglycerides in medium LDL	0.00387121	0.000616084	-0.00103054	-0.00686276	-0.000536261
											6 months	Concentration of small LDL particles	1.55038e-05	-1.20076e-06	-3.20923e-06	5.08999e-06	5.11336e-06
											6 months	Total lipids in small LDL	0.0276195	-0.00407148	-0.00254666	0.000138643	0.00372279
											6 months	Phospholipids in small LDL	0.0077351	-0.00140439	-0.00072325	-0.00247816	0.00283031
											6 months	Cholesterol in small LDL	0.0178405	-0.0034892	-0.000519581	0.00420795	0.00076538
											6 months	Cholesteryl esters in small LDL	0.0133774	-0.0020401	-0.000566988	0.00184799	-0.000431029
											6 months	Free cholesterol in small LDL	0.00445451	-0.00145408	9.13753e-05	0.00215586	0.00119176
											6 months	Triglycerides in small LDL	0.00204906	0.000820362	-0.0012693	-0.0017155	9.29655e-05
											6 months	Concentration of very large HDL particles	1.11277e-06	6.75821e-06	2.80722e-05	-1.24206e-05	4.70332e-05
											6 months	Total lipids in very large HDL	-0.0032973	0.0048787	0.0234805	-0.0108773	0.0406013
											6 months	Phospholipids in very large HDL	-0.00287034	0.00295235	0.0130902	-0.00731761	0.0220926
											6 months	Cholesterol in very large HDL	-0.00131999	0.00143134	0.0104985	-0.00209225	0.0181518
											6 months	Cholesteryl esters in very large HDL	-0.00104298	0.00120464	0.00880198	-0.000897859	0.0134275
											6 months	Free cholesterol in very large HDL	-0.000275862	0.000224434	0.00169208	-0.00119213	0.00471683
											6 months	Triglycerides in very large HDL	0.000889512	0.000488126	-0.00011658	-0.00145595	0.000369033
											6 months	Concentration of large HDL particles	-2.92394e-05	6.45163e-05	0.000278073	9.34033e-06	0.000207944
											6 months	Total lipids in large HDL	-0.0142814	0.027	0.118184	-0.00602885	0.0810614
											6 months	Phospholipids in large HDL	-0.00562891	0.0132365	0.0552526	-0.0095331	0.0318791
											6 months	Cholesterol in large HDL	-0.0109718	0.0119923	0.0609316	0.0107521	0.0504828
											6 months	Cholesteryl esters in large HDL	-0.00989913	0.00906483	0.0478349	0.0123729	0.0385096
											6 months	Free cholesterol in large HDL	-0.00107508	0.00292551	0.0130996	-0.00163233	0.0119728
											6 months	Triglycerides in large HDL	0.00231917	0.00176646	0.0019914	-0.00724208	-0.00127228
											6 months	Concentration of medium HDL particles	4.90852e-05	8.57732e-05	0.000345497	9.58437e-05	-0.000205125
											6 months	Total lipids in medium HDL	0.0137947	0.0225992	0.0789061	0.00841862	-0.0569405
											6 months	Phospholipids in medium HDL	0.00777521	0.0115196	0.0322513	-0.00176768	-0.0275671
											6 months	Cholesterol in medium HDL	0.00141555	0.00865949	0.0474042	0.0202388	-0.0230935
											6 months	Cholesteryl esters in medium HDL	-0.000514207	0.00666441	0.0380457	0.0193739	-0.0197943
											6 months	Free cholesterol in medium HDL	0.00192956	0.00199421	0.00935674	0.000866535	-0.00330113
											6 months	Triglycerides in medium HDL	0.00460201	0.00242817	-0.000756929	-0.0100707	-0.00632379
											6 months	Concentration of small HDL particles	0.000310113	-1.24715e-05	0.000212324	0.000452314	-0.000744906
											6 months	Total lipids in small HDL	0.0377797	0.00590611	0.0242804	0.0192768	-0.0925608
											6 months	Phospholipids in small HDL	0.0200718	0.00572244	0.0151258	0.005527	-0.0529169
											6 months	Cholesterol in small HDL	0.0126417	-0.00134632	0.0125633	0.0217704	-0.0342701
											6 months	Cholesteryl esters in small HDL	0.00764642	-0.00145173	0.0084669	0.0233671	-0.0274829
											6 months	Free cholesterol in small HDL	0.004995	0.000105565	0.00409445	-0.00160128	-0.00680993
											6 months	Triglycerides in small HDL	0.00505811	0.00152875	-0.0034349	-0.00800103	-0.00532686
											1 year	Total cholesterol	-0.338657	-0.127838	0.0120574	-0.00525569	0.0385244
											1 year	Total cholesterol minus HDL-C	-0.295686	-0.0969753	-0.0424412	-0.0153679	-0.0023726
											1 year	Remnant cholesterol (non-HDL, non-LDL -cholesterol)	-0.136139	-0.0207624	-0.0194944	-0.0521868	-0.0218351
											1 year	VLDL cholesterol	-0.069031	0.0211183	-0.019436	-0.0299356	-0.0272566
											1 year	Clinical LDL cholesterol	-0.241136	-0.147873	-0.0358407	0.0402284	0.051539
											1 year	LDL cholesterol	-0.159489	-0.07622	-0.0228722	0.0376221	0.019589
											1 year	HDL cholesterol	-0.042969	-0.030834	0.0544976	0.0100837	0.0408394
											1 year	Total triglycerides	-0.129713	0.21342	-0.0193025	-0.00647537	-0.0160408
											1 year	Triglycerides in VLDL	-0.104875	0.193598	-0.0195246	0.0202165	0.0371714
											1 year	Triglycerides in LDL	-0.00963156	0.0041477	-0.00026612	-0.0105494	-0.0149645
											1 year	Triglycerides in HDL	-0.00967274	0.013442	0.000695364	-0.00603592	-0.0247144
											1 year	Total phospholipids in lipoprotein particles	-0.171789	0.000426075	0.0327557	-0.023417	-0.0454762
											1 year	Phospholipids in VLDL	-0.0476167	0.0384786	-0.0128504	-0.0169708	-0.0161408
											1 year	Phospholipids in LDL	-0.0485193	-0.0249531	-0.00726901	0.00791079	0.00715559
											1 year	Phospholipids in HDL	-0.054397	0.000441148	0.0547943	-0.00101359	-0.0245108
											1 year	Total esterified cholesterol	-0.242116	-0.10184	0.0138338	0.00881951	0.0361009
											1 year	Cholesteryl esters in VLDL	-0.0402037	0.00343545	-0.0111822	-0.021313	-0.0202738
											1 year	Cholesteryl esters in LDL	-0.120468	-0.0465179	-0.0178815	0.028836	0.00745536
											1 year	Cholesteryl esters in HDL	-0.0300412	-0.0265753	0.0429373	0.0166852	0.0368313
											1 year	Total free cholesterol	-0.0965538	-0.025977	-0.00175167	-0.0145015	0.00230634
											1 year	Free cholesterol in VLDL	-0.0288483	0.0176466	-0.00827971	-0.00898782	-0.00763863
											1 year	Free cholesterol in LDL	-0.0390208	-0.0297011	-0.00494645	0.0090125	0.0125697
											1 year	Free cholesterol in HDL	-0.0129576	-0.00427388	0.0115593	-0.00666053	0.00392411
											1 year	Total lipids in lipoprotein particles	-0.640366	0.085932	0.0255765	-0.0353855	-0.0234509
											1 year	Total lipids in VLDL	-0.221436	0.253111	-0.0517268	-0.0261784	-0.00631296
											1 year	Total lipids in LDL	-0.217702	-0.0969333	-0.0304197	0.0336817	0.0107855
											1 year	Total lipids in HDL	-0.107152	-0.0170714	0.110144	0.00218084	-0.00920069
											1 year	Total concentration of lipoprotein particles	-0.000698159	-0.000230294	0.000332351	0.000557309	-9.27103e-05
											1 year	Concentration of VLDL particles	-1.29625e-05	7.06292e-06	-3.25583e-06	-7.147e-06	-8.58731e-06
											1 year	Concentration of LDL particles	-9.30302e-05	-3.04892e-05	-2.2329e-05	-1.71796e-05	-4.81996e-06
											1 year	Concentration of HDL particles	-0.000571454	-0.00019937	0.000360499	0.000595761	-8.26033e-05
											1 year	Average diameter for VLDL particles	-0.207238	0.591867	-0.0729284	0.0797325	0.0341422
											1 year	Average diameter for LDL particles	0.00184563	-0.0121168	-0.00121908	-0.0379043	-0.0545484
											1 year	Average diameter for HDL particles	-0.00434724	0.00311706	0.0346661	-0.0681449	0.0353947
											1 year	Phosphoglycerides	-0.14595	0.0146755	0.0374588	0.000276744	-0.0344346
											1 year	Ratio of triglycerides to phosphoglycerides	-0.0247174	0.09221	-0.0177991	-0.00349515	0.00269713
											1 year	Total cholines	-0.150304	-0.00349027	0.0373391	0.00166419	-0.0186794
											1 year	Phosphatidylcholines	-0.139073	0.0152777	0.0361376	-0.00036451	-0.0315981
											1 year	Sphingomyelins	-0.0219705	-0.0124028	0.00400835	-0.00621442	0.00445641
											1 year	Apolipoprotein B	-0.065062	-0.0158848	-0.014437	-0.0196633	-0.00537698
											1 year	Apolipoprotein A1	-0.0461811	-0.0100574	0.040911	0.0246893	-0.0124265
											1 year	Ratio of apolipoprotein B to apolipoprotein A1	-0.0307138	-0.00705088	-0.0284838	-0.0271465	0.00428874
											1 year	Total fatty acids	-0.860274	0.560765	0.0486554	-0.00947395	-0.00145292
											1 year	Degree of unsaturation	0.0028515	-0.0228473	-0.00106792	-0.00764796	0.00450675
											1 year	Omega-3 fatty acids	-0.0352568	0.0150795	0.00294011	-0.0253771	-0.007564
											1 year	Omega-6 fatty acids	-0.265981	0.0607394	0.0139261	0.00769389	0.0215725
											1 year	Polyunsaturated fatty acids	-0.302232	0.0734587	0.0162709	-0.0011568	0.0179903
											1 year	Monounsaturated fatty acids	-0.260607	0.288653	0.0109385	0.00077632	-0.00799346
											1 year	Saturated fatty acids	-0.327792	0.23252	0.0351065	-0.0246242	-0.0160666
											1 year	Linoleic acid	-0.261796	0.065121	0.00882062	0.0119217	0.017169
											1 year	Docosahexaenoic acid	-0.00958678	-0.0105254	0.00172127	-0.0092602	0.00110671
											1 year	Ratio of polyunsaturated fatty acids to monounsaturated fatty acids	0.0506549	-0.134114	0.000562527	-0.00237873	0.0367667
											1 year	Ratio of omega-6 fatty acids to omega-3 fatty acids	0.0789545	-0.0550969	-0.00842323	0.0123741	0.00336091
											1 year	Alanine	-0.00782021	0.00858314	7.59033e-05	0.014013	0.000567129
											1 year	Glutamine	-0.00466998	0.00289233	0.0027246	0.0158511	0.00999174
											1 year	Glycine	-0.00273326	0.00526864	-0.00105647	0.00517031	0.00657914
											1 year	Histidine	-0.00109651	0.00121273	0.000367168	0.00223679	0.00113122
											1 year	Total concentration of branched-chain amino acids (leucine + isoleucine + valine)	-0.00864322	0.00846108	-0.00037044	-0.00391977	-0.00553973
											1 year	Isoleucine	-0.00103916	0.0017486	-0.000320182	-0.00125802	0.000408157
											1 year	Leucine	-0.00187138	0.00307987	-0.000234254	-0.00159423	-0.00137516
											1 year	Valine	-0.00534614	0.00384416	0.000192378	-0.00232051	-0.00640368
											1 year	Phenylalanine	0.000245233	0.00116554	-0.000198883	-0.00151233	0.00129291
											1 year	Tyrosine	-0.0021302	0.00258286	-0.000261555	-0.000856923	0.000244012
											1 year	Glucose	-0.0483796	0.00638807	0.0171185	-0.00518476	-0.00471001
											1 year	Lactate	-0.0761058	0.0253725	-0.014754	0.0124521	0.00653269
											1 year	Pyruvate	-0.0020718	0.00153695	-0.000273852	0.0030611	0.00333833
											1 year	Citrate	-0.000766164	-0.000319194	0.000316533	0.000692828	-0.000635084
											1 year	Glycerol	-0.00350926	0.00119283	0.000688647	-0.0040875	-0.00772366
											1 year	3-Hydroxybutyrate	-0.0073285	-0.0196246	0.00810271	0.0018034	-0.00886653
											1 year	Acetate	0.000385914	-0.000117196	0.000506205	-0.00108462	-0.000125579
											1 year	Acetoacetate	-0.00186298	-0.0039514	0.00263956	-0.0023795	-0.0068002
											1 year	Acetone	-0.000482261	-0.0022427	0.000781639	0.000176317	-0.00223389
											1 year	Creatinine	0.00575014	0.00667815	-0.0114979	0.000228886	-0.000987957
											1 year	Albumin	-0.187933	-0.144801	0.00417432	0.0108496	-0.000608784
											1 year	Glycoprotein acetyls	-0.00337557	0.0232133	-0.002099	-0.0275922	0.0110487
											1 year	Concentration of chylomicrons and extremely large VLDL particles	-2.0199e-07	5.41572e-07	-3.06551e-08	1.91937e-08	1.43551e-07
											1 year	Total lipids in chylomicrons and extremely large VLDL	-0.0263362	0.0749738	-0.00301195	0.00704996	0.0276713
											1 year	Phospholipids in chylomicrons and extremely large VLDL	-0.003364	0.00982118	-0.00072554	0.000181204	0.00208264
											1 year	Cholesterol in chylomicrons and extremely large VLDL	-0.00530153	0.0126001	-0.0013348	-0.000505146	0.00166706
											1 year	Cholesteryl esters in chylomicrons and extremely large VLDL	-0.00319335	0.00681212	-0.000826539	-0.000348664	0.000766198
											1 year	Free cholesterol in chylomicrons and extremely large VLDL	-0.00213205	0.00584235	-0.000508375	-0.000112656	0.000884491
											1 year	Triglycerides in chylomicrons and extremely large VLDL	-0.0177297	0.0525663	-0.00104174	0.00748515	0.0247898
											1 year	Concentration of very large VLDL particles	-4.57159e-07	8.0063e-07	-1.23299e-07	8.28882e-08	1.07313e-07
											1 year	Total lipids in very large VLDL	-0.0274157	0.0493563	-0.00691538	0.00595994	0.0115494
											1 year	Phospholipids in very large VLDL	-0.00497016	0.00855711	-0.00155988	0.000196769	0.00163175
											1 year	Cholesterol in very large VLDL	-0.00621158	0.00729301	-0.00224088	-0.000275078	0.000306176
											1 year	Cholesteryl esters in very large VLDL	-0.00342318	0.00288421	-0.00129341	-0.000174472	-0.000279112
											1 year	Free cholesterol in very large VLDL	-0.0027862	0.00440811	-0.000947212	-0.0001036	0.000589945
											1 year	Triglycerides in very large VLDL	-0.0162987	0.0335537	-0.0031449	0.00598677	0.00952162
											1 year	Concentration of large VLDL particles	-1.25629e-06	1.94364e-06	-3.68166e-07	1.61828e-07	3.01433e-07
											1 year	Total lipids in large VLDL	-0.0414463	0.0650915	-0.0117748	0.0115573	0.0197197
											1 year	Phospholipids in large VLDL	-0.00841194	0.0129943	-0.00279702	0.00110633	0.000588091
											1 year	Cholesterol in large VLDL	-0.0112361	0.0130388	-0.00409298	0.000196611	-0.000745087
											1 year	Cholesteryl esters in large VLDL	-0.0058336	0.0055833	-0.00216178	-0.000815596	-0.00122307
											1 year	Free cholesterol in large VLDL	-0.00541714	0.00745858	-0.0019395	0.00100116	0.000412542
											1 year	Triglycerides in large VLDL	-0.0218261	0.0390604	-0.00489018	0.0104585	0.0195125
											1 year	Concentration of medium VLDL particles	-3.89212e-06	1.89614e-06	-1.04488e-06	-5.55263e-07	-5.25076e-08
											1 year	Total lipids in medium VLDL	-0.0659258	0.0437649	-0.0157433	-0.000332206	0.00668953
											1 year	Phospholipids in medium VLDL	-0.0152149	0.0055152	-0.00382506	-0.00234074	-0.000478193
											1 year	Cholesterol in medium VLDL	-0.0195265	-0.00437743	-0.00504691	-0.00583767	-0.00157851
											1 year	Cholesteryl esters in medium VLDL	-0.0103944	-0.00588461	-0.00260032	-0.00382621	-0.000914246
											1 year	Free cholesterol in medium VLDL	-0.00908494	0.00151166	-0.00244141	-0.00196166	-0.000527838
											1 year	Triglycerides in medium VLDL	-0.0311366	0.0426751	-0.00691223	0.00786791	0.00877259
											1 year	Concentration of small VLDL particles	-3.36717e-06	2.25839e-06	-1.1171e-06	-1.78459e-06	-3.79951e-06
											1 year	Total lipids in small VLDL	-0.0361555	0.0209644	-0.0103885	-0.0160333	-0.0338793
											1 year	Phospholipids in small VLDL	-0.00907843	0.0015727	-0.00259875	-0.0035058	-0.00605165
											1 year	Cholesterol in small VLDL	-0.013469	-0.00237131	-0.0050019	-0.00811142	-0.0144881
											1 year	Cholesteryl esters in small VLDL	-0.00785608	-0.00146186	-0.00327173	-0.0060094	-0.0110835
											1 year	Free cholesterol in small VLDL	-0.00560688	-0.000901558	-0.00172935	-0.00211644	-0.0033852
											1 year	Triglycerides in small VLDL	-0.0136347	0.02179	-0.0028331	-0.00471628	-0.0138988
											1 year	Concentration of very small VLDL particles	-3.78773e-06	-3.77443e-07	-5.71728e-07	-5.07107e-06	-5.28758e-06
											1 year	Total lipids in very small VLDL	-0.0240522	-0.00137924	-0.00371842	-0.035707	-0.039645
											1 year	Phospholipids in very small VLDL	-0.00653627	-6.49114e-05	-0.00139312	-0.0126914	-0.0140633
											1 year	Cholesterol in very small VLDL	-0.0133047	-0.00524557	-0.00174154	-0.0159741	-0.0134041
											1 year	Cholesteryl esters in very small VLDL	-0.00949378	-0.00451674	-0.00100968	-0.0101995	-0.00775417
											1 year	Free cholesterol in very small VLDL	-0.00381454	-0.000729603	-0.000733336	-0.00578148	-0.00567909
											1 year	Triglycerides in very small VLDL	-0.00422968	0.00397256	-0.000592847	-0.00711373	-0.0122585
											1 year	Concentration of IDL particles	-2.07131e-05	-7.49755e-06	-2.56289e-06	-1.4125e-05	3.30084e-06
											1 year	Total lipids in IDL	-0.0941536	-0.0530265	-0.00225827	-0.0457903	-0.0203194
											1 year	Phospholipids in IDL	-0.021337	-0.0135619	-0.00193114	-0.0130349	-0.0108838
											1 year	Cholesterol in IDL	-0.0672162	-0.041793	-0.000122605	-0.0225996	0.00524417
											1 year	Cholesteryl esters in IDL	-0.0509612	-0.030922	0.000198806	-0.0141455	0.00466289
											1 year	Free cholesterol in IDL	-0.0161921	-0.0108938	-0.000346446	-0.00864824	0.000559167
											1 year	Triglycerides in IDL	-0.00559674	0.00228673	-0.000227169	-0.010336	-0.0146637
											1 year	Concentration of large LDL particles	-5.26181e-05	-2.04981e-05	-1.23382e-05	-2.33338e-05	-1.87021e-05
											1 year	Total lipids in large LDL	-0.134339	-0.0734804	-0.0153641	0.0101253	-0.00882974
											1 year	Phospholipids in large LDL	-0.027775	-0.0176797	-0.00334603	0.00442055	0.00195697
											1 year	Cholesterol in large LDL	-0.100653	-0.0567711	-0.0118937	0.013559	0.000913555
											1 year	Cholesteryl esters in large LDL	-0.0759564	-0.0376744	-0.00969045	0.0105191	-0.00470944
											1 year	Free cholesterol in large LDL	-0.0247153	-0.0190993	-0.00220729	0.00308169	0.00567562
											1 year	Triglycerides in large LDL	-0.00588094	0.00100828	-5.60495e-05	-0.00805684	-0.0114654
											1 year	Concentration of medium LDL particles	-2.79605e-05	-7.43464e-06	-7.57876e-06	5.88687e-06	6.16149e-06
											1 year	Total lipids in medium LDL	-0.0604179	-0.0177026	-0.0108177	0.023135	0.0116668
											1 year	Phospholipids in medium LDL	-0.0144725	-0.00530722	-0.00268642	0.00465239	0.00201951
											1 year	Cholesterol in medium LDL	-0.0435249	-0.0138176	-0.00800211	0.0205917	0.0127804
											1 year	Cholesteryl esters in medium LDL	-0.0331071	-0.00600411	-0.00612724	0.0160095	0.00888912
											1 year	Free cholesterol in medium LDL	-0.0104189	-0.00780824	-0.00185897	0.00470425	0.00398834
											1 year	Triglycerides in medium LDL	-0.00243087	0.00139959	-0.00012965	-0.00202742	-0.00304993
											1 year	Concentration of small LDL particles	-1.24516e-05	-2.55643e-06	-2.41206e-06	2.67269e-07	7.72065e-06
											1 year	Total lipids in small LDL	-0.0229105	-0.00574483	-0.00420913	0.0021761	0.0097152
											1 year	Phospholipids in small LDL	-0.00629231	-0.00197413	-0.00125095	-0.00120567	0.0030389
											1 year	Cholesterol in small LDL	-0.0152853	-0.00552337	-0.00288853	0.0039942	0.00744555
											1 year	Cholesteryl esters in small LDL	-0.011394	-0.00273365	-0.0020095	0.00284115	0.00456028
											1 year	Free cholesterol in small LDL	-0.00389014	-0.00279438	-0.000877566	0.00117284	0.00289075
											1 year	Triglycerides in small LDL	-0.00134728	0.00174251	-8.70752e-05	-0.000665277	-0.000753872
											1 year	Concentration of very large HDL particles	-8.4833e-06	-1.54189e-06	1.07953e-05	-3.35127e-05	2.49247e-05
											1 year	Total lipids in very large HDL	-0.00367433	-0.00256837	0.0089938	-0.0292208	0.0197606
											1 year	Phospholipids in very large HDL	-0.00130812	-0.000804652	0.00510367	-0.0169054	0.00938725
											1 year	Cholesterol in very large HDL	-0.00171076	-0.00261804	0.00377282	-0.0114018	0.0110108
											1 year	Cholesteryl esters in very large HDL	-0.00158036	-0.00203825	0.0031844	-0.00832146	0.00846268
											1 year	Free cholesterol in very large HDL	-0.000132824	-0.000579029	0.000587763	-0.00307939	0.00254555
											1 year	Triglycerides in very large HDL	-0.00066498	0.000859309	0.000110267	-0.00090869	-0.000626399
											1 year	Concentration of large HDL particles	-6.06986e-05	-2.03742e-05	0.000118175	-0.000142559	0.00013239
											1 year	Total lipids in large HDL	-0.0236996	-0.00983206	0.0509889	-0.0601176	0.0472896
											1 year	Phospholipids in large HDL	-0.0118367	-0.00346522	0.0244979	-0.027624	0.0148815
											1 year	Cholesterol in large HDL	-0.00954343	-0.00915379	0.0255232	-0.0290518	0.0377991
											1 year	Cholesteryl esters in large HDL	-0.00650207	-0.00776067	0.019985	-0.020339	0.0312456
											1 year	Free cholesterol in large HDL	-0.0030437	-0.00139723	0.00553802	-0.00871915	0.00652493
											1 year	Triglycerides in large HDL	-0.00231392	0.00279396	0.000952138	-0.00335875	-0.00538702
											1 year	Concentration of medium HDL particles	-0.000157265	-2.77898e-05	0.000160266	0.000123188	-8.20045e-05
											1 year	Total lipids in medium HDL	-0.0382583	-0.0013546	0.0385721	0.0291426	-0.0323322
											1 year	Phospholipids in medium HDL	-0.0179578	0.0031778	0.0170242	0.0114125	-0.0194557
											1 year	Cholesterol in medium HDL	-0.0165912	-0.00982739	0.0211737	0.0196649	-0.0016651
											1 year	Cholesteryl esters in medium HDL	-0.0119985	-0.00884556	0.0170463	0.0180885	-0.000405066
											1 year	Free cholesterol in medium HDL	-0.00459949	-0.000983742	0.00412901	0.0015815	-0.00126667
											1 year	Triglycerides in medium HDL	-0.00370596	0.00529197	0.000358595	-0.00189181	-0.0111336
											1 year	Concentration of small HDL particles	-0.000345007	-0.000149664	7.12617e-05	0.000648644	-0.000157912
											1 year	Total lipids in small HDL	-0.0415053	-0.00330632	0.0115935	0.0623701	-0.0437792
											1 year	Phospholipids in small HDL	-0.0233065	0.00148382	0.00822668	0.0320759	-0.0297854
											1 year	Cholesterol in small HDL	-0.0150857	-0.00924999	0.00408128	0.0308324	-0.00602904
											1 year	Cholesteryl esters in small HDL	-0.00990328	-0.00792966	0.00276776	0.0272865	-0.0020875
											1 year	Free cholesterol in small HDL	-0.00519087	-0.00131593	0.00130388	0.0035387	-0.00390269
											1 year	Triglycerides in small HDL	-0.00309975	0.00446408	-0.00071351	-0.000432766	-0.0080327
											2 years	Total cholesterol	0.293217	-0.00635501	-0.100368	-0.101521	0.0195529
											2 years	Total cholesterol minus HDL-C	0.172513	0.0267871	-0.129799	-0.0187222	-0.0217854
											2 years	Remnant cholesterol (non-HDL, non-LDL -cholesterol)	0.078233	0.0646071	-0.0558831	-0.0217864	-0.0603743
											2 years	VLDL cholesterol	0.0256402	0.0674824	-0.0290238	0.0183168	-0.0308246
											2 years	Clinical LDL cholesterol	0.140334	-0.0731596	-0.123428	-0.0329127	0.0505901
											2 years	LDL cholesterol	0.094169	-0.0376856	-0.0738347	0.00277126	0.0390557
											2 years	HDL cholesterol	0.120705	-0.0331621	0.0294226	-0.0827565	0.0415035
											2 years	Total triglycerides	0.0509478	0.277593	0.000385474	0.126633	-0.0166684
											2 years	Triglycerides in VLDL	0.0314814	0.242873	0.00224464	0.113103	0.0338132
											2 years	Triglycerides in LDL	0.00519598	0.00983917	-0.00244326	0.000215609	-0.013216
											2 years	Triglycerides in HDL	0.0104798	0.0167418	0.00187063	0.0127235	-0.0233413
											2 years	Total phospholipids in lipoprotein particles	0.193098	0.0496094	-0.0111374	-0.0227179	-0.0411739
											2 years	Phospholipids in VLDL	0.0158812	0.0687974	-0.0140133	0.0259099	-0.0161189
											2 years	Phospholipids in LDL	0.0266525	-0.0111469	-0.0242062	-0.00312162	0.010016
											2 years	Phospholipids in HDL	0.136355	-0.00826477	0.0371199	-0.0353112	-0.0182767
											2 years	Total esterified cholesterol	0.220339	-0.0272613	-0.0686663	-0.0744868	0.031482
											2 years	Cholesteryl esters in VLDL	0.0156741	0.031428	-0.0191081	0.00490303	-0.0236551
											2 years	Cholesteryl esters in LDL	0.0695907	-0.0183504	-0.0534667	0.0127691	0.0269658
											2 years	Cholesteryl esters in HDL	0.0933934	-0.0351196	0.0236859	-0.0608388	0.042833
											2 years	Total free cholesterol	0.0725667	0.0210099	-0.0317753	-0.0272296	-0.0116519
											2 years	Free cholesterol in VLDL	0.0100673	0.0361552	-0.00991222	0.0132793	-0.00794331
											2 years	Free cholesterol in LDL	0.0244907	-0.0192525	-0.0204259	-0.0100258	0.0122672
											2 years	Free cholesterol in HDL	0.0272582	0.00199919	0.00574464	-0.0219585	-0.00127679
											2 years	Total lipids in lipoprotein particles	0.537097	0.320701	-0.111129	0.00247848	-0.0381938
											2 years	Total lipids in VLDL	0.0730235	0.379699	-0.0407796	0.157527	-0.0129473
											2 years	Total lipids in LDL	0.126329	-0.0390088	-0.100533	0.000382866	0.0346435
											2 years	Total lipids in HDL	0.267468	-0.0245302	0.0684389	-0.10549	-2.63971e-05
											2 years	Total concentration of lipoprotein particles	0.00123297	-0.000559712	9.91025e-05	0.000137659	0.000339002
											2 years	Concentration of VLDL particles	5.02775e-06	1.50914e-05	-4.41404e-06	4.59666e-06	-9.02854e-06
											2 years	Concentration of LDL particles	3.54848e-05	1.70856e-05	-5.02984e-05	-6.79694e-06	-3.08044e-06
											2 years	Concentration of HDL particles	0.00118142	-0.000600928	0.000163791	0.00015486	0.000362931
											2 years	Average diameter for VLDL particles	-0.0118785	0.659328	-0.0125245	0.454761	0.0796722
											2 years	Average diameter for LDL particles	0.00853802	-0.0163814	-0.00505044	0.00177726	-0.0629673
											2 years	Average diameter for HDL particles	0.0354533	0.052984	0.0239601	-0.114847	-0.0213656
											2 years	Phosphoglycerides	0.177962	0.0543117	0.0019828	-0.00948437	0.00330344
											2 years	Ratio of triglycerides to phosphoglycerides	-0.0104028	0.110141	-8.63147e-05	0.0578206	-0.00544097
											2 years	Total cholines	0.181471	0.0416754	-0.00397791	-0.0272464	0.0161011
											2 years	Phosphatidylcholines	0.171005	0.0587604	0.00438468	-0.0132751	-0.00179924
											2 years	Sphingomyelins	0.0211968	-0.00281265	-0.00642681	-0.0180032	-0.000912406
											2 years	Apolipoprotein B	0.0266016	0.0213716	-0.0331317	-0.00879501	-0.0126465
											2 years	Apolipoprotein A1	0.111377	-0.0287087	0.0247829	-0.0140893	0.00844468
											2 years	Ratio of apolipoprotein B to apolipoprotein A1	-0.0227157	0.0291477	-0.033257	-0.00495036	-0.0113239
											2 years	Total fatty acids	0.636398	0.859954	-0.0624272	0.100221	0.0109623
											2 years	Degree of unsaturation	0.000806673	-0.0227942	-0.0039481	-0.0216799	0.0125901
											2 years	Omega-3 fatty acids	0.0210299	0.0362543	-0.00805255	-0.018765	0.00289378
											2 years	Omega-6 fatty acids	0.225655	0.154978	-0.0378951	-0.0179219	0.0505206
											2 years	Polyunsaturated fatty acids	0.25022	0.184368	-0.0430331	-0.0239298	0.0412418
											2 years	Monounsaturated fatty acids	0.165497	0.408313	-0.00925566	0.114691	0.0190404
											2 years	Saturated fatty acids	0.260591	0.33807	-0.00803133	0.0682947	-0.0760134
											2 years	Linoleic acid	0.21242	0.172957	-0.0382002	-0.00307923	0.0423305
											2 years	Docosahexaenoic acid	0.00837483	-0.00433409	-0.00486055	-0.0151027	0.00610778
											2 years	Ratio of polyunsaturated fatty acids to monounsaturated fatty acids	-0.0212755	-0.15935	-0.00727537	-0.116296	0.0392997
											2 years	Ratio of omega-6 fatty acids to omega-3 fatty acids	-0.0164707	-0.126102	0.0130327	0.0119505	0.00545655
											2 years	Alanine	0.00113604	0.00768683	-0.000198466	0.00874479	0.00165679
											2 years	Glutamine	0.00598618	0.0180269	0.00565169	0.00978393	0.00583933
											2 years	Glycine	0.000258631	0.0020761	-0.000495198	0.00446338	0.0134109
											2 years	Histidine	0.00108887	0.000798346	0.000145615	0.000345444	-0.000703161
											2 years	Total concentration of branched-chain amino acids (leucine + isoleucine + valine)	0.00984077	0.0253047	0.00519348	-0.00188208	-0.0335848
											2 years	Isoleucine	0.00140922	0.00558776	0.00124884	-0.00140463	-0.00800407
											2 years	Leucine	0.00209481	0.00920366	0.00182669	-0.00133469	-0.0142281
											2 years	Valine	0.00689419	0.00897432	0.00212219	0.00218072	-0.0225849
											2 years	Phenylalanine	-0.000822185	0.00107772	-0.000396275	-9.44027e-05	-0.00546625
											2 years	Tyrosine	0.000979784	0.00589916	0.000798429	0.000546462	-0.00448685
											2 years	Glucose	0.0330672	0.0650374	0.0261555	-0.00225933	0.00623366
											2 years	Lactate	-0.00902955	0.0295964	-0.0128991	-0.0127628	0.00390227
											2 years	Pyruvate	0.000547592	0.00105655	0.00020274	0.00199744	-0.00136773
											2 years	Citrate	0.00075367	-0.00138503	-3.53444e-05	0.00024555	0.00082153
											2 years	Glycerol	0.00746919	-0.00048925	0.00230632	0.00667312	-0.00941003
											2 years	3-Hydroxybutyrate	0.0227065	-0.0342965	0.00264664	-0.0329854	0.00344532
											2 years	Acetate	0.000699135	9.17737e-05	0.000389634	-0.00358776	0.0050219
											2 years	Acetoacetate	0.00442588	-0.00722836	0.00126549	-0.0111549	-0.00261621
											2 years	Acetone	7.4272e-05	-0.00298335	0.000120154	-0.00394027	-0.00148751
											2 years	Creatinine	0.0677255	0.0942539	-0.00487744	0.0118072	0.000560235
											2 years	Albumin	0.241509	-0.0532751	-0.0116227	0.0100009	0.00514464
											2 years	Glycoprotein acetyls	-0.0180485	0.0295287	-0.0121379	-0.00159045	0.00486108
											2 years	Concentration of chylomicrons and extremely large VLDL particles	6.22976e-08	7.00718e-07	5.06909e-08	2.31764e-07	1.36607e-07
											2 years	Total lipids in chylomicrons and extremely large VLDL	0.0069381	0.0949624	0.00679108	0.0298029	0.0181757
											2 years	Phospholipids in chylomicrons and extremely large VLDL	0.00105057	0.0128676	0.000916328	0.00434663	0.00223457
											2 years	Cholesterol in chylomicrons and extremely large VLDL	0.00162731	0.0172696	0.000533728	0.00613635	0.00301161
											2 years	Cholesteryl esters in chylomicrons and extremely large VLDL	0.000830175	0.00940203	3.38296e-05	0.00322537	0.00215466
											2 years	Free cholesterol in chylomicrons and extremely large VLDL	0.000796442	0.00785703	0.000507099	0.00286016	0.00115533
											2 years	Triglycerides in chylomicrons and extremely large VLDL	0.00444043	0.0648247	0.00554824	0.0191821	0.0146778
											2 years	Concentration of very large VLDL particles	9.68737e-08	1.04215e-06	-2.4786e-08	5.47284e-07	9.13085e-08
											2 years	Total lipids in very large VLDL	0.00522843	0.0641663	-0.00107471	0.030939	0.00942807
											2 years	Phospholipids in very large VLDL	0.000860582	0.0120686	-0.000458273	0.00531496	0.00122556
											2 years	Cholesterol in very large VLDL	0.00110871	0.01107	-0.00173025	0.00554837	0.000621238
											2 years	Cholesteryl esters in very large VLDL	0.000605933	0.00463279	-0.00134279	0.00272128	0.000131123
											2 years	Free cholesterol in very large VLDL	0.000503373	0.00642942	-0.000387071	0.00282479	0.00048093
											2 years	Triglycerides in very large VLDL	0.00331049	0.0410288	0.00113332	0.0200287	0.00758844
											2 years	Concentration of large VLDL particles	2.68369e-07	2.54963e-06	-1.46477e-07	1.31727e-06	2.23874e-07
											2 years	Total lipids in large VLDL	0.00861467	0.0852805	-0.00458607	0.0451371	0.0192541
											2 years	Phospholipids in large VLDL	0.00152291	0.017161	-0.0013033	0.0101246	0.00105973
											2 years	Cholesterol in large VLDL	0.00229782	0.0184843	-0.00312235	0.0111442	-0.000116929
											2 years	Cholesteryl esters in large VLDL	0.00130024	0.0085481	-0.00201531	0.00479242	-0.0011042
											2 years	Free cholesterol in large VLDL	0.000999207	0.00985249	-0.00111685	0.00634287	0.000919154
											2 years	Triglycerides in large VLDL	0.0047564	0.0492563	-0.000179025	0.0239412	0.0174218
											2 years	Concentration of medium VLDL particles	1.38514e-06	3.79306e-06	-1.42253e-06	1.42545e-06	-1.50833e-07
											2 years	Total lipids in medium VLDL	0.0241907	0.0747161	-0.0194056	0.0343578	0.00904095
											2 years	Phospholipids in medium VLDL	0.00580736	0.0135001	-0.00586498	0.00455829	-0.0009845
											2 years	Cholesterol in medium VLDL	0.00817675	0.00704306	-0.0104281	-0.00157639	-0.00371037
											2 years	Cholesteryl esters in medium VLDL	0.00463011	0.000404189	-0.00641906	-0.00321059	-0.00239621
											2 years	Free cholesterol in medium VLDL	0.00359379	0.00660107	-0.00400493	0.00163869	-0.00131868
											2 years	Triglycerides in medium VLDL	0.010324	0.054212	-0.0030712	0.0311749	0.0138111
											2 years	Concentration of small VLDL particles	1.12451e-06	3.84318e-06	-1.26964e-06	2.33386e-06	-2.481e-06
											2 years	Total lipids in small VLDL	0.0130683	0.0379948	-0.0134117	0.0224651	-0.0229697
											2 years	Phospholipids in small VLDL	0.00339523	0.00586083	-0.00426952	0.003155	-0.00415826
											2 years	Cholesterol in small VLDL	0.00444158	0.0057102	-0.00810664	0.00378962	-0.0109966
											2 years	Cholesteryl esters in small VLDL	0.00222854	0.00366826	-0.00504375	0.00278582	-0.00867974
											2 years	Free cholesterol in small VLDL	0.00220477	0.00203583	-0.00306621	0.000992444	-0.0023323
											2 years	Triglycerides in small VLDL	0.00524733	0.0263686	-0.00104275	0.0155973	-0.00809119
											2 years	Concentration of very small VLDL particles	2.09056e-06	3.1627e-06	-1.60129e-06	-1.25897e-06	-6.8485e-06
											2 years	Total lipids in very small VLDL	0.0136204	0.022556	-0.0100334	-0.00609674	-0.0494135
											2 years	Phospholipids in very small VLDL	0.00311013	0.00735818	-0.0030943	-0.00189938	-0.0164476
											2 years	Cholesterol in very small VLDL	0.00811684	0.00819197	-0.00615815	-0.00709328	-0.0219269
											2 years	Cholesteryl esters in very small VLDL	0.00612992	0.00479855	-0.0043236	-0.00550268	-0.0143716
											2 years	Free cholesterol in very small VLDL	0.0019767	0.00338392	-0.00183822	-0.00160055	-0.00754024
											2 years	Triglycerides in very small VLDL	0.00236336	0.00693132	-0.000795992	0.00283839	-0.0110434
											2 years	Concentration of IDL particles	1.10426e-05	9.03803e-06	-9.97601e-06	-1.49999e-05	-1.18205e-05
											2 years	Total lipids in IDL	0.0703901	0.00434551	-0.0382589	-0.0503548	-0.0607438
											2 years	Phospholipids in IDL	0.0144049	0.000226068	-0.00994906	-0.00985616	-0.0173722
											2 years	Cholesterol in IDL	0.052632	-0.00279873	-0.0268458	-0.0403881	-0.0290429
											2 years	Cholesteryl esters in IDL	0.0410382	-0.00360189	-0.0198266	-0.0272693	-0.0216903
											2 years	Free cholesterol in IDL	0.0116466	0.000670808	-0.00697671	-0.01304	-0.0075012
											2 years	Triglycerides in IDL	0.0034978	0.00655585	-0.00145043	0.000187028	-0.0147335
											2 years	Concentration of large LDL particles	2.41813e-05	7.71303e-06	-3.0431e-05	-7.51386e-06	-1.8207e-05
											2 years	Total lipids in large LDL	0.0891481	-0.0351993	-0.0620346	-0.00918455	0.000777348
											2 years	Phospholipids in large LDL	0.0178655	-0.00959785	-0.0136752	-0.0028764	0.00257925
											2 years	Cholesterol in large LDL	0.0678984	-0.0303729	-0.0465149	-0.00539777	0.00879701
											2 years	Cholesteryl esters in large LDL	0.0503156	-0.0190508	-0.0344206	0.0026827	0.00478863
											2 years	Free cholesterol in large LDL	0.0176133	-0.0113385	-0.0120849	-0.00803478	0.00400472
											2 years	Triglycerides in large LDL	0.00349092	0.00465955	-0.00179251	-0.000704068	-0.0106434
											2 years	Concentration of medium LDL particles	6.85793e-06	4.41442e-06	-1.3889e-05	3.88199e-06	8.08231e-06
											2 years	Total lipids in medium LDL	0.0285124	-0.00688522	-0.0275123	0.0128443	0.0233475
											2 years	Phospholipids in medium LDL	0.00719128	-0.00306299	-0.00716012	0.00260378	0.00548713
											2 years	Cholesterol in medium LDL	0.0199372	-0.00678323	-0.0198278	0.00987794	0.0200643
											2 years	Cholesteryl esters in medium LDL	0.0141217	-0.000488585	-0.013966	0.0104922	0.0142587
											2 years	Free cholesterol in medium LDL	0.00575892	-0.00636149	-0.00585887	-0.000615221	0.00573508
											2 years	Triglycerides in medium LDL	0.00119887	0.00270555	-0.000557795	0.000323949	-0.00218005
											2 years	Concentration of small LDL particles	4.44557e-06	4.95814e-06	-5.97835e-06	-3.16508e-06	7.04426e-06
											2 years	Total lipids in small LDL	0.00831496	0.00360846	-0.0110703	-0.00332385	0.0105442
											2 years	Phospholipids in small LDL	0.00159338	0.00150001	-0.00339174	-0.0028335	0.00209153
											2 years	Cholesterol in small LDL	0.00613816	-0.000422386	-0.0075947	-0.00107423	0.00907148
											2 years	Cholesteryl esters in small LDL	0.00500864	0.0011046	-0.00511441	0.000290169	0.0065535
											2 years	Free cholesterol in small LDL	0.00112523	-0.00153565	-0.00248295	-0.00136148	0.00253639
											2 years	Triglycerides in small LDL	0.000550821	0.00251723	-9.61516e-05	0.000599274	-0.000493045
											2 years	Concentration of very large HDL particles	1.34407e-05	3.09129e-05	4.6965e-06	-5.99673e-05	-2.43216e-06
											2 years	Total lipids in very large HDL	0.00889467	0.0233126	0.00460599	-0.05032	-0.00317006
											2 years	Phospholipids in very large HDL	0.00478288	0.0132642	0.00310578	-0.027413	-0.00335856
											2 years	Cholesterol in very large HDL	0.00365083	0.00840392	0.00144242	-0.0225748	0.00115243
											2 years	Cholesteryl esters in very large HDL	0.00360354	0.00592857	0.00131156	-0.0172755	0.00144093
											2 years	Free cholesterol in very large HDL	4.73216e-05	0.00247507	0.000130594	-0.00529881	-0.000287374
											2 years	Triglycerides in very large HDL	0.000471101	0.00164433	6.04444e-05	-0.000327269	-0.000975947
											2 years	Concentration of large HDL particles	0.000197427	0.000100729	7.43773e-05	-0.000347581	1.15372e-05
											2 years	Total lipids in large HDL	0.0842661	0.0358936	0.032851	-0.140108	-0.00408024
											2 years	Phospholipids in large HDL	0.0420578	0.0146724	0.0164839	-0.0602751	-0.00727296
											2 years	Cholesterol in large HDL	0.0387673	0.0161199	0.0153874	-0.0795741	0.0100681
											2 years	Cholesteryl esters in large HDL	0.0299765	0.0103932	0.0121377	-0.061335	0.011026
											2 years	Free cholesterol in large HDL	0.00879105	0.00572928	0.00325079	-0.0182402	-0.000954421
											2 years	Triglycerides in large HDL	0.00344363	0.0050857	0.000978303	-0.000271876	-0.00689462
											2 years	Concentration of medium HDL particles	0.000428943	-0.000143669	0.000107778	2.27147e-06	1.94437e-05
											2 years	Total lipids in medium HDL	0.104399	-0.0331076	0.0271223	0.0121231	-0.00480487
											2 years	Phospholipids in medium HDL	0.047136	-0.0112813	0.0127415	0.0104719	-0.00815333
											2 years	Cholesterol in medium HDL	0.0526068	-0.0274012	0.0133973	-0.00501415	0.0133103
											2 years	Cholesteryl esters in medium HDL	0.0416099	-0.0248278	0.0109177	-0.00306338	0.0133927
											2 years	Free cholesterol in medium HDL	0.0109952	-0.00257208	0.00248023	-0.00195176	-7.82227e-05
											2 years	Triglycerides in medium HDL	0.00468573	0.00560215	0.00100353	0.00668598	-0.0099756
											2 years	Concentration of small HDL particles	0.000541607	-0.000588901	-2.30608e-05	0.000560136	0.000334383
											2 years	Total lipids in small HDL	0.0698844	-0.0506687	0.00383348	0.0727865	0.0120357
											2 years	Phospholipids in small HDL	0.0423348	-0.0248103	0.0047918	0.0418078	0.000455292
											2 years	Cholesterol in small HDL	0.0256347	-0.030218	-0.000793768	0.0242853	0.0170782
											2 years	Cholesteryl esters in small HDL	0.0182023	-0.026587	-0.000672606	0.0207534	0.0170414
											2 years	Free cholesterol in small HDL	0.00742455	-0.00364129	-0.000118733	0.00353291	6.80676e-05
											2 years	Triglycerides in small HDL	0.00188655	0.0043448	-0.000171883	0.00666391	-0.00550835
											5-6 years	Total cholesterol	0.232956	0.154802	-0.134026	0.0299875	-0.0322221
											5-6 years	Total cholesterol minus HDL-C	0.158044	0.345453	-0.0148278	0.0592147	0.0345856
											5-6 years	Remnant cholesterol (non-HDL, non-LDL -cholesterol)	0.0753857	0.111053	0.0246984	0.0924711	0.0751224
											5-6 years	VLDL cholesterol	0.0268881	0.0712972	0.06043	0.0393918	0.0360169
											5-6 years	Clinical LDL cholesterol	0.133379	0.374288	-0.102542	-0.0133324	-0.0290501
											5-6 years	LDL cholesterol	0.0825837	0.234667	-0.040075	-0.0339709	-0.0412913
											5-6 years	HDL cholesterol	0.0749529	-0.190594	-0.119324	-0.0293412	-0.0667767
											5-6 years	Total triglycerides	0.0251054	-0.00984953	0.220005	-0.00638605	-0.0496399
											5-6 years	Triglycerides in VLDL	0.0134347	0.000704817	0.179871	-0.0162707	-0.111968
											5-6 years	Triglycerides in LDL	0.00490301	0.000716112	0.00898141	0.00342508	0.0176259
											5-6 years	Triglycerides in HDL	0.00355272	-0.00949222	0.0226034	0.000915605	0.0244851
											5-6 years	Total phospholipids in lipoprotein particles	0.126186	-0.0780566	-0.0191991	-0.00802608	0.0614067
											5-6 years	Phospholipids in VLDL	0.014548	0.0348926	0.0593583	0.0192698	0.0116842
											5-6 years	Phospholipids in LDL	0.0255699	0.0732186	-0.0157123	-0.00707994	-0.00767004
											5-6 years	Phospholipids in HDL	0.0721251	-0.205805	-0.0595302	-0.0390668	0.0308409
											5-6 years	Total esterified cholesterol	0.171177	0.103205	-0.121049	-0.00356419	-0.0395467
											5-6 years	Cholesteryl esters in VLDL	0.0171203	0.0465638	0.0290585	0.0274321	0.0308285
											5-6 years	Cholesteryl esters in LDL	0.0590824	0.174221	-0.0147246	-0.0319081	-0.0275533
											5-6 years	Cholesteryl esters in HDL	0.0562573	-0.143922	-0.0965962	-0.0366142	-0.0599956
											5-6 years	Total free cholesterol	0.0617173	0.0514444	-0.0129408	0.0337855	0.00742966
											5-6 years	Free cholesterol in VLDL	0.00977029	0.0248571	0.0311415	0.011657	0.00554221
											5-6 years	Free cholesterol in LDL	0.023491	0.0603859	-0.0253813	-0.00217242	-0.0147354
											5-6 years	Free cholesterol in HDL	0.018714	-0.0466616	-0.0226789	0.0074742	-0.00674845
											5-6 years	Total lipids in lipoprotein particles	0.384401	0.0668558	0.0671203	0.0156368	-0.0228284
											5-6 years	Total lipids in VLDL	0.0549242	0.106631	0.299309	0.0421667	-0.0621601
											5-6 years	Total lipids in LDL	0.113205	0.308746	-0.046661	-0.0368898	-0.0307688
											5-6 years	Total lipids in HDL	0.150812	-0.405825	-0.156065	-0.0677519	-0.0122855
											5-6 years	Total concentration of lipoprotein particles	0.000624523	-0.000560502	-0.000511575	-0.00128289	-0.000202911
											5-6 years	Concentration of VLDL particles	4.90582e-06	9.03527e-06	1.36252e-05	6.98284e-06	7.31628e-06
											5-6 years	Concentration of LDL particles	4.28133e-05	0.000145774	7.80728e-06	2.96126e-05	8.87087e-06
											5-6 years	Concentration of HDL particles	0.000561982	-0.000727776	-0.00052947	-0.00134754	-0.000240466
											5-6 years	Average diameter for VLDL particles	0.00328789	0.283369	0.397843	-0.040645	-0.0148349
											5-6 years	Average diameter for LDL particles	-0.0023002	0.00551033	0.0327972	0.0381583	0.0840573
											5-6 years	Average diameter for HDL particles	0.0303328	-0.164376	-0.0543693	0.119084	-0.0162573
											5-6 years	Phosphoglycerides	0.102887	-0.0971784	0.0104871	-0.0447674	0.0930239
											5-6 years	Ratio of triglycerides to phosphoglycerides	-0.00116911	0.00586746	0.0951667	0.0019483	-0.0347507
											5-6 years	Total cholines	0.11051	-0.0938586	-0.00848807	-0.0341779	0.0694715
											5-6 years	Phosphatidylcholines	0.0998071	-0.0987917	0.0197644	-0.0353503	0.0722032
											5-6 years	Sphingomyelins	0.0196787	0.00062197	-0.0210119	0.00516239	0.00310056
											5-6 years	Apolipoprotein B	0.0320676	0.0857954	0.00909149	0.0329801	0.0189347
											5-6 years	Apolipoprotein A1	0.0565303	-0.130012	-0.0504712	-0.0719926	-0.00330386
											5-6 years	Ratio of apolipoprotein B to apolipoprotein A1	0.00547752	0.0915894	0.0198391	0.0418025	0.00926159
											5-6 years	Total fatty acids	0.418018	0.0120509	0.230789	-0.0182457	0.0100744
											5-6 years	Degree of unsaturation	0.00566422	-0.00767732	-0.0341886	0.0126224	-0.0227797
											5-6 years	Omega-3 fatty acids	0.0209116	-0.0241525	-0.00792006	0.0180927	-0.00452824
											5-6 years	Omega-6 fatty acids	0.172022	0.00664381	0.014742	-0.0141173	0.00684431
											5-6 years	Polyunsaturated fatty acids	0.181434	-0.0215085	0.0166652	0.00548201	0.0043192
											5-6 years	Monounsaturated fatty acids	0.103919	0.0287213	0.240489	-0.0371531	0.0237367
											5-6 years	Saturated fatty acids	0.157238	-0.0753581	0.142732	-0.00947017	0.0476717
											5-6 years	Linoleic acid	0.166008	0.0119705	0.063805	-0.0179911	-0.00140146
											5-6 years	Docosahexaenoic acid	0.00958631	-0.00727428	-0.0137074	0.00514314	-0.00140856
											5-6 years	Ratio of polyunsaturated fatty acids to monounsaturated fatty acids	-0.00562336	-0.03203	-0.210719	0.0389031	-0.0437244
											5-6 years	Ratio of omega-6 fatty acids to omega-3 fatty acids	-0.0343509	0.0389204	0.0194527	-0.00237911	0.00016678
											5-6 years	Alanine	-0.000805344	-0.00412539	0.0080376	-0.00956784	-0.022686
											5-6 years	Glutamine	-0.00556244	-0.0112751	0.00423651	0.00116475	0.0033457
											5-6 years	Glycine	0.00036412	0.0077741	0.00381113	-0.00345094	-0.00930099
											5-6 years	Histidine	0.000200475	0.000928898	0.00156177	-0.00129219	-0.00314249
											5-6 years	Total concentration of branched-chain amino acids (leucine + isoleucine + valine)	0.00083358	0.0127543	0.00690133	-0.0103461	0.0171801
											5-6 years	Isoleucine	0.000292293	0.000784482	0.00214977	-0.00167858	0.00379731
											5-6 years	Leucine	0.000628397	0.0047978	0.00247076	-0.00475876	0.0059852
											5-6 years	Valine	2.04536e-05	0.00710027	0.00236068	-0.00538961	0.0128152
											5-6 years	Phenylalanine	0.000501522	0.000666282	0.000285095	-0.00209911	-0.00238528
											5-6 years	Tyrosine	0.000351423	0.000647369	0.00180829	-0.00108178	0.00126499
											5-6 years	Glucose	0.00823501	-0.0307019	-0.0101979	0.00903653	0.00128333
											5-6 years	Lactate	-0.00305772	0.0957267	0.0265855	-0.0213533	0.00128065
											5-6 years	Pyruvate	0.000447355	-0.00201409	-0.000505426	-0.00236833	0.00228146
											5-6 years	Citrate	0.000113994	0.000575926	-0.00135817	-0.00279616	0.00667479
											5-6 years	Glycerol	0.00179146	-0.00357493	0.00737444	-0.0162634	0.0429192
											5-6 years	3-Hydroxybutyrate	0.00996359	0.0446695	-0.0220863	-0.0170152	0.0129211
											5-6 years	Acetate	0.000925264	0.000618862	0.00301794	0.00611272	0.00445192
											5-6 years	Acetoacetate	0.00230299	0.0119859	-0.00766574	-0.0128318	0.0186847
											5-6 years	Acetone	0.00118676	0.00330785	-0.00422981	-0.00620099	0.00516403
											5-6 years	Creatinine	0.0393574	-0.00602339	0.00674819	-0.00148621	-0.000146741
											5-6 years	Albumin	0.0265654	0.000764895	-0.0140543	-0.00407146	-0.00073809
											5-6 years	Glycoprotein acetyls	0.0107395	0.0282868	0.0145802	-0.00976142	0.0081182
											5-6 years	Concentration of chylomicrons and extremely large VLDL particles	1.20936e-08	-1.02958e-07	3.21706e-07	1.74646e-09	-1.36587e-07
											5-6 years	Total lipids in chylomicrons and extremely large VLDL	0.00101211	-0.0153036	0.0393479	0.000940371	-0.0160885
											5-6 years	Phospholipids in chylomicrons and extremely large VLDL	0.000193493	-0.00211032	0.00631941	-0.000263227	-0.0023515
											5-6 years	Cholesterol in chylomicrons and extremely large VLDL	0.000471371	-0.0017293	0.0107364	-0.000991375	-0.00298206
											5-6 years	Cholesteryl esters in chylomicrons and extremely large VLDL	0.000302099	-0.000200541	0.00605452	-0.000792884	-0.00212133
											5-6 years	Free cholesterol in chylomicrons and extremely large VLDL	0.000182559	-0.00148076	0.00468816	-0.000238309	-0.00100735
											5-6 years	Triglycerides in chylomicrons and extremely large VLDL	0.000485867	-0.0113825	0.0226782	0.0017521	-0.0129935
											5-6 years	Concentration of very large VLDL particles	3.90368e-08	1.81757e-07	8.45248e-07	-5.00294e-08	-3.86069e-07
											5-6 years	Total lipids in very large VLDL	0.00213455	0.00864763	0.0496349	-0.00120416	-0.0284455
											5-6 years	Phospholipids in very large VLDL	0.000510027	0.00175934	0.00914057	0.000747707	-0.00422369
											5-6 years	Cholesterol in very large VLDL	0.000994757	0.00605788	0.0100433	0.0004855	-0.00161416
											5-6 years	Cholesteryl esters in very large VLDL	0.000654443	0.00467042	0.00485306	-2.97107e-05	0.000255071
											5-6 years	Free cholesterol in very large VLDL	0.000340902	0.00139224	0.00518819	0.000510045	-0.00187943
											5-6 years	Triglycerides in very large VLDL	0.000653207	0.000765434	0.0304871	-0.00240852	-0.0227208
											5-6 years	Concentration of large VLDL particles	1.50174e-07	6.34984e-07	2.12946e-06	-1.4539e-07	-1.10059e-06
											5-6 years	Total lipids in large VLDL	0.00451305	0.021022	0.072243	-0.0068786	-0.0530291
											5-6 years	Phospholipids in large VLDL	0.000744685	0.0057064	0.0160374	-0.00104653	-0.00673657
											5-6 years	Cholesterol in large VLDL	0.00173471	0.0114255	0.0178929	-0.000165875	-0.00563568
											5-6 years	Cholesteryl esters in large VLDL	0.00115903	0.00669026	0.0083759	0.000792011	-0.00182197
											5-6 years	Free cholesterol in large VLDL	0.000574822	0.00473769	0.00951462	-0.000960669	-0.00381875
											5-6 years	Triglycerides in large VLDL	0.00202934	0.00395222	0.0382667	-0.00568216	-0.0407875
											5-6 years	Concentration of medium VLDL particles	1.3872e-06	3.87653e-06	2.98575e-06	8.09625e-07	-1.0796e-06
											5-6 years	Total lipids in medium VLDL	0.0212053	0.0526632	0.0661389	0.00580661	-0.0409094
											5-6 years	Phospholipids in medium VLDL	0.00579773	0.0155225	0.0112953	0.00469176	-0.00295674
											5-6 years	Cholesterol in medium VLDL	0.00971804	0.0265049	0.00520692	0.0112725	0.00495267
											5-6 years	Cholesteryl esters in medium VLDL	0.00587288	0.0162532	-0.000236857	0.00761884	0.00551678
											5-6 years	Free cholesterol in medium VLDL	0.00383942	0.010229	0.00541655	0.00362042	-0.000576199
											5-6 years	Triglycerides in medium VLDL	0.00559743	0.0106272	0.049094	-0.0100189	-0.0434346
											5-6 years	Concentration of small VLDL particles	1.06106e-06	2.78573e-06	4.81316e-06	8.62496e-07	1.49753e-06
											5-6 years	Total lipids in small VLDL	0.0117927	0.030591	0.0490103	0.00538102	0.0123796
											5-6 years	Phospholipids in small VLDL	0.00355507	0.0109997	0.00796315	0.00211182	0.00363237
											5-6 years	Cholesterol in small VLDL	0.00540764	0.0213696	0.0121201	0.00622612	0.0144901
											5-6 years	Cholesteryl esters in small VLDL	0.00289597	0.0135344	0.00888658	0.00427327	0.0120501
											5-6 years	Free cholesterol in small VLDL	0.00250865	0.00785703	0.0032098	0.00194691	0.00252925
											5-6 years	Triglycerides in small VLDL	0.00272595	-0.00141304	0.0284784	-0.0028595	-0.00430666
											5-6 years	Concentration of very small VLDL particles	2.25626e-06	1.65923e-06	2.52991e-06	5.5044e-06	8.5216e-06
											5-6 years	Total lipids in very small VLDL	0.0140863	0.00947175	0.0226101	0.0382577	0.0645778
											5-6 years	Phospholipids in very small VLDL	0.00373682	0.00305233	0.00861514	0.012911	0.0244477
											5-6 years	Cholesterol in very small VLDL	0.00856865	0.00783569	0.00403427	0.0220576	0.0279044
											5-6 years	Cholesteryl esters in very small VLDL	0.00624731	0.00567494	0.000957233	0.0153513	0.0176075
											5-6 years	Free cholesterol in very small VLDL	0.0023217	0.00216277	0.00307484	0.00670973	0.0103189
											5-6 years	Triglycerides in very small VLDL	0.0017879	-0.00138405	0.00995352	0.00333779	0.0128635
											5-6 years	Concentration of IDL particles	1.48219e-05	1.24649e-05	-3.53741e-06	2.80563e-05	2.13681e-05
											5-6 years	Total lipids in IDL	0.0657218	0.0573247	-0.0295653	0.0777578	0.0846482
											5-6 years	Phospholipids in IDL	0.0139756	0.0195724	-0.00338118	0.0189285	0.0271119
											5-6 years	Cholesterol in IDL	0.04858	0.0394844	-0.0352957	0.0533637	0.0403269
											5-6 years	Cholesteryl esters in IDL	0.0365791	0.0275865	-0.0262793	0.0364514	0.0288047
											5-6 years	Free cholesterol in IDL	0.0119484	0.0113963	-0.00848934	0.0176228	0.011772
											5-6 years	Triglycerides in IDL	0.00315712	-0.00160837	0.00874891	0.00577514	0.0191311
											5-6 years	Concentration of large LDL particles	2.62817e-05	8.59288e-05	9.45113e-06	3.21707e-05	3.13579e-05
											5-6 years	Total lipids in large LDL	0.0767738	0.182883	-0.0392476	-0.0101535	-0.000811624
											5-6 years	Phospholipids in large LDL	0.0158348	0.040584	-0.0111426	-0.00302458	0.00194473
											5-6 years	Cholesterol in large LDL	0.0576623	0.142093	-0.0334359	-0.00964343	-0.0151898
											5-6 years	Cholesteryl esters in large LDL	0.0416724	0.10828	-0.0169732	-0.0119472	-0.0113579
											5-6 years	Free cholesterol in large LDL	0.0159552	0.0337012	-0.0165099	0.00196879	-0.00502873
											5-6 years	Triglycerides in large LDL	0.00334302	0.0006988	0.00501457	0.00284639	0.0149888
											5-6 years	Concentration of medium LDL particles	1.01981e-05	4.25157e-05	2.0103e-06	-4.46673e-06	-8.9369e-06
											5-6 years	Total lipids in medium LDL	0.0253367	0.094471	-0.0031797	-0.0279673	-0.0197667
											5-6 years	Phospholipids in medium LDL	0.00662223	0.0241283	-0.00225416	-0.00680355	-0.00576036
											5-6 years	Cholesterol in medium LDL	0.0175515	0.070249	-0.0031147	-0.0214626	-0.0165073
											5-6 years	Cholesteryl esters in medium LDL	0.0119948	0.0510327	0.00295907	-0.0171996	-0.0100675
											5-6 years	Free cholesterol in medium LDL	0.00557832	0.0191719	-0.00605988	-0.00424042	-0.00657234
											5-6 years	Triglycerides in medium LDL	0.00113742	0.000351	0.00223964	0.000348715	0.00278669
											5-6 years	Concentration of small LDL particles	6.33349e-06	1.73294e-05	-3.65417e-06	1.90862e-06	-1.35502e-05
											5-6 years	Total lipids in small LDL	0.0107466	0.0317547	-0.00438145	0.000323697	-0.0119007
											5-6 years	Phospholipids in small LDL	0.00313763	0.00861325	-0.0024014	0.00276672	-0.00362504
											5-6 years	Cholesterol in small LDL	0.00718697	0.023383	-0.00369237	-0.00272659	-0.00858734
											5-6 years	Cholesteryl esters in small LDL	0.00523139	0.0158792	-0.000885406	-0.00281887	-0.00542925
											5-6 years	Free cholesterol in small LDL	0.00195796	0.0075121	-0.0028106	0.000100875	-0.00316108
											5-6 years	Triglycerides in small LDL	0.000436577	-0.000179902	0.00170523	0.000308003	0.000293003
											5-6 years	Concentration of very large HDL particles	2.10557e-05	-7.16433e-05	-3.39321e-05	6.94894e-05	-2.91958e-05
											5-6 years	Total lipids in very large HDL	0.0158851	-0.0617225	-0.0290655	0.0598926	-0.0192163
											5-6 years	Phospholipids in very large HDL	0.00850518	-0.0364125	-0.0149286	0.034193	-0.00822865
											5-6 years	Cholesterol in very large HDL	0.00696361	-0.024182	-0.0148223	0.0245634	-0.0114717
											5-6 years	Cholesteryl esters in very large HDL	0.00575151	-0.0196597	-0.0115857	0.0178291	-0.00944566
											5-6 years	Free cholesterol in very large HDL	0.00121236	-0.00452446	-0.0032352	0.00673919	-0.0020374
											5-6 years	Triglycerides in very large HDL	0.00041616	-0.00113543	0.000691263	0.00119573	0.000395919
											5-6 years	Concentration of large HDL particles	0.00016805	-0.000595613	-0.000260591	0.00026315	-0.0001749
											5-6 years	Total lipids in large HDL	0.0683876	-0.249486	-0.108459	0.105278	-0.0492903
											5-6 years	Phospholipids in large HDL	0.0321877	-0.119306	-0.0481302	0.0447476	-0.012648
											5-6 years	Cholesterol in large HDL	0.034299	-0.123083	-0.0638684	0.056547	-0.0419615
											5-6 years	Cholesteryl esters in large HDL	0.0261345	-0.0945474	-0.0504522	0.0401108	-0.0360904
											5-6 years	Free cholesterol in large HDL	0.00816849	-0.0285427	-0.0134096	0.0164618	-0.00592476
											5-6 years	Triglycerides in large HDL	0.00189547	-0.0070965	0.00350646	0.00418573	0.0050466
											5-6 years	Concentration of medium HDL particles	0.000196902	-0.000490076	-0.000169399	-0.00035041	4.34446e-05
											5-6 years	Total lipids in medium HDL	0.0453693	-0.115372	-0.0321876	-0.0917297	0.0276115
											5-6 years	Phospholipids in medium HDL	0.0190488	-0.0507669	-0.00774379	-0.0413398	0.0240687
											5-6 years	Cholesterol in medium HDL	0.0251442	-0.0612153	-0.0342341	-0.0491544	-0.00852586
											5-6 years	Cholesteryl esters in medium HDL	0.0194043	-0.0476661	-0.0286873	-0.0432143	-0.00883816
											5-6 years	Free cholesterol in medium HDL	0.00574011	-0.0135448	-0.00554713	-0.00593894	0.000311905
											5-6 years	Triglycerides in medium HDL	0.00117053	-0.00344087	0.00979383	-0.00131031	0.0122201
											5-6 years	Concentration of small HDL particles	0.000175974	0.000429557	-6.5548e-05	-0.00132977	-7.9816e-05
											5-6 years	Total lipids in small HDL	0.0211576	0.0207516	0.013603	-0.141374	0.0286136
											5-6 years	Phospholipids in small HDL	0.012494	0.000594248	0.0114761	-0.0767407	0.0276376
											5-6 years	Cholesterol in small HDL	0.0085544	0.0180599	-0.0065467	-0.0615724	-0.00602397
											5-6 years	Cholesteryl esters in small HDL	0.00495569	0.0181039	-0.00606678	-0.0518187	-0.0068704
											5-6 years	Free cholesterol in small HDL	0.00359593	-4.31726e-05	-0.000486959	-0.00977609	0.000908216
											5-6 years	Triglycerides in small HDL	0.000110096	0.00212894	0.00867863	-0.00322371	0.00715734

## Sheet: Supplementart Table 3
Houttu V et al. The impact of maternal supplementation of fish oil and/or probiotics during pregnancy on the serum metabolomic profile from infancy to childhood: secondary analysis of a randomized placebo-controlled trial
Supplementary Table 3. Factors and weights of associated ratios of metabolites explaining the variability across intervention groups at each age.
Ratios
Total variance					Factor variance						Factor weights
Age	Fish oil + placebo	Probiotics + placebo	Fish oil + probiotics	Placebo + placebo	Age	Factor	Fish oil + placebo	Probiotics + placebo	Fish oil + probiotics	Placebo + placebo	Visit	Metabolite	Factor1	Factor2	Factor3	Factor4	Factor5
6 months	92.7598	89.3453	92.1218	92.7143	6 months	Factor1	51.4241	52.0566	55.9397	55.063	6 months	Ratio of omega-3 fatty acids to total fatty acids	0.130845	0.0112946	0.0164932	0.00800252	0.0396153
1 year	93.0433	90.7955	91.3032	91.9012	6 months	Factor2	27.5885	16.4791	22.638	21.9238	6 months	Ratio of omega-6 fatty acids to total fatty acids	0.734928	-0.0893798	0.325389	0.511721	-0.415944
2 years	90.8081	90.7278	88.7104	92.8133	6 months	Factor3	6.84423	12.3698	7.67832	6.8763	6 months	Ratio of polyunsaturated fatty acids to total fatty acids	0.890057	-0.0808777	0.341265	0.516143	-0.359638
5-6 years	46.459	47.4638	48.1305	55.8788	6 months	Factor4	4.63282	4.73751	4.40218	4.90614	6 months	Ratio of monounsaturated fatty acids to total fatty acids	-0.670772	0.13988	-0.273562	-0.387112	0.104729
					6 months	Factor5	1.8948	3.2356	1.95121	2.9985	6 months	Ratio of saturated fatty acids to total fatty acids	-0.208813	-0.0605747	-0.0671305	-0.132387	0.264748
					1 year	Factor1	58.7686	48.2513	54.5233	58.6512	6 months	Ratio of linoleic acid to total fatty acids	0.609461	-0.00974165	0.289395	0.473503	-0.45606
					1 year	Factor2	21.8628	28.2722	20.7193	19.7021	6 months	Ratio of docosahexaenoic acid to total fatty acids	0.13775	-0.00720649	0.0354271	0.0502887	-0.0113905
					1 year	Factor3	8.26649	10.1777	12.1651	8.1845	6 months	Phospholipids to total lipids ratio in chylomicrons and extremely large VLDL	-0.71493	1.21551	-0.092599	-0.362186	0.0323923
					1 year	Factor4	2.69234	2.61775	2.69815	3.64533	6 months	Cholesterol to total lipids ratio in chylomicrons and extremely large VLDL	2.11851	4.4776	-0.0725949	0.218639	-0.00204086
					1 year	Factor5	1.3457	1.19317	1.79141	1.58165	6 months	Cholesteryl esters to total lipids ratio in chylomicrons and extremely large VLDL	1.78081	3.18618	-0.0389927	0.185564	-0.0187249
					2 years	Factor1	47.0391	41.6614	45.0722	54.3429	6 months	Free cholesterol to total lipids ratio in chylomicrons and extremely large VLDL	0.276181	1.31806	-0.0253501	0.016394	-0.0114059
					2 years	Factor2	29.6688	34.2488	33.8613	23.7659	6 months	Triglycerides to total lipids ratio in chylomicrons and extremely large VLDL	-10.5499	1.3189	2.05709	-0.178814	-0.103809
					2 years	Factor3	11.1907	10.9233	4.38567	6.69612	6 months	Phospholipids to total lipids ratio in very large VLDL	-0.168192	0.215147	0.0484078	-0.537995	0.0387467
					2 years	Factor4	2.94855	2.67264	3.54978	5.23892	6 months	Cholesterol to total lipids ratio in very large VLDL	1.97496	-0.203977	0.511943	-0.399636	0.0105635
					2 years	Factor5	1.04453	1.56513	1.43589	0.940388	6 months	Cholesteryl esters to total lipids ratio in very large VLDL	1.7585	-0.29902	0.430987	-0.143961	-0.0263878
					5-6 years	Factor1	25.2804	24.397	22.5913	37.9223	6 months	Free cholesterol to total lipids ratio in very large VLDL	0.206289	0.0934206	0.0855038	-0.252714	0.0263961
					5-6 years	Factor2	12.3863	10.1903	7.1715	14.4025	6 months	Triglycerides to total lipids ratio in very large VLDL	-1.90204	0.0368509	-0.519656	0.866212	-0.0889859
					5-6 years	Factor3	7.96101	12.3131	15.7708	2.40717	6 months	Phospholipids to total lipids ratio in large VLDL	-0.00265373	0.100223	-0.114696	-0.464361	0.0709751
					5-6 years	Factor4	0.697351	1.7341	1.88814	0.79515	6 months	Cholesterol to total lipids ratio in large VLDL	0.967302	0.0565039	0.265751	-0.51232	0.0680967
					5-6 years	Factor5	0.607616	0.204998	0.292075	0.11763	6 months	Cholesteryl esters to total lipids ratio in large VLDL	0.713448	0.0212516	0.244469	-0.265079	0.0738048
											6 months	Free cholesterol to total lipids ratio in large VLDL	0.250043	0.0334635	0.0108149	-0.25578	-0.00500456
											6 months	Triglycerides to total lipids ratio in large VLDL	-0.961979	-0.153154	-0.164289	0.95985	-0.138952
											6 months	Phospholipids to total lipids ratio in medium VLDL	0.419608	-0.00134812	0.260693	-0.263108	0.0798908
											6 months	Cholesterol to total lipids ratio in medium VLDL	1.55279	-0.0963128	1.07653	-0.238866	0.107939
											6 months	Cholesteryl esters to total lipids ratio in medium VLDL	1.12136	-0.0980152	0.800154	-0.0743205	0.076356
											6 months	Free cholesterol to total lipids ratio in medium VLDL	0.432266	0.0010361	0.276453	-0.1597	0.0328251
											6 months	Triglycerides to total lipids ratio in medium VLDL	-1.97356	0.0966308	-1.33869	0.497962	-0.189095
											6 months	Phospholipids to total lipids ratio in small VLDL	0.399067	-0.0372014	0.307611	-0.0330648	-0.0641579
											6 months	Cholesterol to total lipids ratio in small VLDL	1.30724	-0.0133584	0.714767	-0.217871	-0.131965
											6 months	Cholesteryl esters to total lipids ratio in small VLDL	0.830308	0.0110564	0.369323	-0.185136	-0.0531798
											6 months	Free cholesterol to total lipids ratio in small VLDL	0.479794	-0.022604	0.348628	-0.0281243	-0.0752923
											6 months	Triglycerides to total lipids ratio in small VLDL	-1.71042	0.0490833	-1.02236	0.247891	0.197479
											6 months	Phospholipids to total lipids ratio in very small VLDL	-0.0668416	0.0748895	-0.0702162	-0.147064	0.12646
											6 months	Cholesterol to total lipids ratio in very small VLDL	0.747846	-0.171096	0.824659	0.278542	-0.0469626
											6 months	Cholesteryl esters to total lipids ratio in very small VLDL	0.64087	-0.168055	0.731278	0.275028	-0.0351198
											6 months	Free cholesterol to total lipids ratio in very small VLDL	0.103961	-0.00440654	0.0885826	0.00615931	-0.00840037
											6 months	Triglycerides to total lipids ratio in very small VLDL	-0.690006	0.0961202	-0.757303	-0.12111	-0.0704498
											6 months	Phospholipids to total lipids ratio in IDL	-0.031174	0.024028	-0.0230746	-0.111802	-0.00535551
											6 months	Cholesterol to total lipids ratio in IDL	0.415837	-0.0782895	0.445304	0.29132	-0.177788
											6 months	Cholesteryl esters to total lipids ratio in IDL	0.321435	-0.0607673	0.307017	0.222006	-0.177089
											6 months	Free cholesterol to total lipids ratio in IDL	0.102995	-0.0164879	0.144501	0.0660701	-0.00200547
											6 months	Triglycerides to total lipids ratio in IDL	-0.389408	0.0541725	-0.424723	-0.17378	0.185999
											6 months	Phospholipids to total lipids ratio in large LDL	0.0486027	-0.0288221	0.0154043	0.0775063	-0.0378692
											6 months	Cholesterol to total lipids ratio in large LDL	0.170978	0.0180243	0.25011	-0.0251625	-0.192004
											6 months	Cholesteryl esters to total lipids ratio in large LDL	-0.0794935	0.0603322	0.0574415	-0.183715	-0.138695
											6 months	Free cholesterol to total lipids ratio in large LDL	0.253154	-0.0419396	0.194431	0.156837	-0.0475608
											6 months	Triglycerides to total lipids ratio in large LDL	-0.217611	0.0101011	-0.263325	-0.0531632	0.240452
											6 months	Phospholipids to total lipids ratio in medium LDL	0.0458526	-0.00169189	0.00611135	0.10264	0.0237833
											6 months	Cholesterol to total lipids ratio in medium LDL	0.163412	-0.0157531	0.199061	-0.0761078	-0.239693
											6 months	Cholesteryl esters to total lipids ratio in medium LDL	-0.182095	0.0572259	-0.0431183	-0.294895	-0.126247
											6 months	Free cholesterol to total lipids ratio in medium LDL	0.347083	-0.0706928	0.248696	0.217794	-0.119605
											6 months	Triglycerides to total lipids ratio in medium LDL	-0.210063	0.0128397	-0.201175	-0.0267255	0.217216
											6 months	Phospholipids to total lipids ratio in small LDL	-0.00418371	-0.0455983	-0.00112143	0.171815	0.101609
											6 months	Cholesterol to total lipids ratio in small LDL	0.410333	0.00389333	0.247958	-0.0303579	-0.281602
											6 months	Cholesteryl esters to total lipids ratio in small LDL	0.196192	0.0726691	0.0505093	-0.139165	-0.116579
											6 months	Free cholesterol to total lipids ratio in small LDL	0.213181	-0.0667454	0.197007	0.107301	-0.164992
											6 months	Triglycerides to total lipids ratio in small LDL	-0.406258	0.044367	-0.244399	-0.139871	0.1817
											6 months	Phospholipids to total lipids ratio in very large HDL	0.155823	-0.121517	0.409529	0.940587	1.29872
											6 months	Cholesterol to total lipids ratio in very large HDL	0.260856	0.00335745	-0.0475983	-0.391304	-1.09973
											6 months	Cholesteryl esters to total lipids ratio in very large HDL	0.397869	0.00973737	0.2001	0.112176	-0.45258
											6 months	Free cholesterol to total lipids ratio in very large HDL	-0.140363	-0.00716856	-0.249149	-0.50351	-0.638329
											6 months	Triglycerides to total lipids ratio in very large HDL	-0.410546	0.114639	-0.358416	-0.540708	-0.198431
											6 months	Phospholipids to total lipids ratio in large HDL	-0.200671	0.0506277	-0.277227	-0.342166	-0.202343
											6 months	Cholesterol to total lipids ratio in large HDL	0.478788	-0.144295	0.570556	0.813452	0.282267
											6 months	Cholesteryl esters to total lipids ratio in large HDL	0.429085	-0.129045	0.475741	0.769656	0.0791344
											6 months	Free cholesterol to total lipids ratio in large HDL	0.0456342	-0.0171143	0.0960148	0.0411846	0.20418
											6 months	Triglycerides to total lipids ratio in large HDL	-0.278388	0.0933172	-0.286368	-0.468806	-0.0751574
											6 months	Phospholipids to total lipids ratio in medium HDL	-0.234709	0.0333956	-0.137497	-0.185101	0.0490862
											6 months	Cholesterol to total lipids ratio in medium HDL	0.478657	-0.119216	0.318322	0.489793	-0.144375
											6 months	Cholesteryl esters to total lipids ratio in medium HDL	0.39561	-0.10939	0.254269	0.429689	-0.214637
											6 months	Free cholesterol to total lipids ratio in medium HDL	0.0843048	-0.00995557	0.0694637	0.0598346	0.0656639
											6 months	Triglycerides to total lipids ratio in medium HDL	-0.244944	0.0830929	-0.18505	-0.30249	0.0933662
											6 months	Phospholipids to total lipids ratio in small HDL	-0.137022	-0.0106805	-0.0484894	0.0697147	0.153298
											6 months	Cholesterol to total lipids ratio in small HDL	0.334624	-0.0511322	0.201901	0.156168	-0.236489
											6 months	Cholesteryl esters to total lipids ratio in small HDL	0.248808	-0.0599317	0.153046	0.160765	-0.306064
											6 months	Free cholesterol to total lipids ratio in small HDL	0.0883771	0.00678652	0.0441501	-0.00466816	0.0667658
											6 months	Triglycerides to total lipids ratio in small HDL	-0.198264	0.0626517	-0.152486	-0.22655	0.0820354
											1 year	Ratio of omega-3 fatty acids to total fatty acids	0.0801501	0.0221206	0.00600886	0.00778022	0.0574819
											1 year	Ratio of omega-6 fatty acids to total fatty acids	0.615502	-0.0159575	0.252574	-0.481233	0.0506997
											1 year	Ratio of polyunsaturated fatty acids to total fatty acids	0.699607	0.00729319	0.25701	-0.470939	0.0947995
											1 year	Ratio of monounsaturated fatty acids to total fatty acids	-0.543221	0.0575443	-0.212611	0.213158	-0.113638
											1 year	Ratio of saturated fatty acids to total fatty acids	-0.150566	-0.0676619	-0.0456338	0.262446	0.01554
											1 year	Ratio of linoleic acid to total fatty acids	0.487365	0.00577415	0.243925	-0.472835	-0.0471576
											1 year	Ratio of docosahexaenoic acid to total fatty acids	0.113612	0.00516765	0.0179265	-0.0422619	0.0498393
											1 year	Phospholipids to total lipids ratio in chylomicrons and extremely large VLDL	-0.701128	1.53049	-0.168686	0.351613	0.0171446
											1 year	Cholesterol to total lipids ratio in chylomicrons and extremely large VLDL	1.52039	4.77366	-0.185935	-0.290045	-0.016719
											1 year	Cholesteryl esters to total lipids ratio in chylomicrons and extremely large VLDL	1.21154	3.28888	-0.0621461	-0.319508	-0.118754
											1 year	Free cholesterol to total lipids ratio in chylomicrons and extremely large VLDL	0.290802	1.48184	-0.0941023	0.0591029	0.0958072
											1 year	Triglycerides to total lipids ratio in chylomicrons and extremely large VLDL	-9.98404	1.07348	1.74558	0.0293977	0.0999478
											1 year	Phospholipids to total lipids ratio in very large VLDL	-0.178779	0.295218	0.0795678	0.294684	-0.186008
											1 year	Cholesterol to total lipids ratio in very large VLDL	2.16481	-0.234514	0.481783	0.207733	-0.00930498
											1 year	Cholesteryl esters to total lipids ratio in very large VLDL	1.91796	-0.341054	0.381221	0.055538	0.0350277
											1 year	Free cholesterol to total lipids ratio in very large VLDL	0.22212	0.12642	0.111787	0.16154	-0.0573787
											1 year	Triglycerides to total lipids ratio in very large VLDL	-2.06396	0.0379604	-0.575906	-0.408076	0.135344
											1 year	Phospholipids to total lipids ratio in large VLDL	0.0625124	0.20613	-0.0645142	0.376134	0.035508
											1 year	Cholesterol to total lipids ratio in large VLDL	1.00186	0.213421	0.299702	0.493725	0.0158651
											1 year	Cholesteryl esters to total lipids ratio in large VLDL	0.746257	0.118909	0.259824	0.306259	0.0359421
											1 year	Free cholesterol to total lipids ratio in large VLDL	0.251045	0.0959128	0.0435786	0.195315	-0.0194608
											1 year	Triglycerides to total lipids ratio in large VLDL	-1.06455	-0.414583	-0.228714	-0.849821	-0.0495358
											1 year	Phospholipids to total lipids ratio in medium VLDL	0.426587	0.0418737	0.240633	0.173192	0.00439052
											1 year	Cholesterol to total lipids ratio in medium VLDL	1.57337	0.0318138	0.943451	0.142945	0.0830093
											1 year	Cholesteryl esters to total lipids ratio in medium VLDL	1.16557	-0.011111	0.691013	0.0455797	0.108569
											1 year	Free cholesterol to total lipids ratio in medium VLDL	0.407971	0.0434074	0.249996	0.0979336	-0.0253115
											1 year	Triglycerides to total lipids ratio in medium VLDL	-2.0006	-0.0741459	-1.18432	-0.316968	-0.0880026
											1 year	Phospholipids to total lipids ratio in small VLDL	0.436219	-0.0497747	0.291826	-0.0779212	-0.0724385
											1 year	Cholesterol to total lipids ratio in small VLDL	1.34924	0.104932	0.709884	0.0594549	-0.0927587
											1 year	Cholesteryl esters to total lipids ratio in small VLDL	0.865489	0.123667	0.389055	0.135043	0.00803727
											1 year	Free cholesterol to total lipids ratio in small VLDL	0.489272	-0.0193498	0.322618	-0.0711074	-0.103169
											1 year	Triglycerides to total lipids ratio in small VLDL	-1.78144	-0.0517318	-1.00078	0.0161086	0.164876
											1 year	Phospholipids to total lipids ratio in very small VLDL	-0.0164113	0.126698	-0.0411543	0.167606	0.148945
											1 year	Cholesterol to total lipids ratio in very small VLDL	0.604035	-0.209378	0.628058	-0.326887	-0.369396
											1 year	Cholesteryl esters to total lipids ratio in very small VLDL	0.522115	-0.21868	0.562131	-0.310234	-0.324712
											1 year	Free cholesterol to total lipids ratio in very small VLDL	0.0824941	0.00850595	0.0670162	-0.0162787	-0.0407167
											1 year	Triglycerides to total lipids ratio in very small VLDL	-0.587122	0.0853357	-0.591617	0.150859	0.219461
											1 year	Phospholipids to total lipids ratio in IDL	0.0338719	0.0538232	0.0279131	0.124391	-0.0228652
											1 year	Cholesterol to total lipids ratio in IDL	0.229936	-0.145995	0.278746	-0.379934	-0.264067
											1 year	Cholesteryl esters to total lipids ratio in IDL	0.170035	-0.132851	0.188921	-0.313507	-0.249203
											1 year	Free cholesterol to total lipids ratio in IDL	0.0605254	-0.0129227	0.0919279	-0.0697498	-0.0142836
											1 year	Triglycerides to total lipids ratio in IDL	-0.263902	0.0920685	-0.305961	0.256962	0.290478
											1 year	Phospholipids to total lipids ratio in large LDL	0.0457997	-0.0258454	-0.0173788	-0.0863337	0.0589892
											1 year	Cholesterol to total lipids ratio in large LDL	0.0890741	-0.0173364	0.224145	-0.0829985	-0.398744
											1 year	Cholesteryl esters to total lipids ratio in large LDL	-0.094464	0.031417	0.0959214	0.0684887	-0.37758
											1 year	Free cholesterol to total lipids ratio in large LDL	0.184975	-0.0468889	0.127751	-0.14978	-0.0183245
											1 year	Triglycerides to total lipids ratio in large LDL	-0.132648	0.0430282	-0.208632	0.170256	0.341832
											1 year	Phospholipids to total lipids ratio in medium LDL	0.044156	0.0231565	0.00320515	-0.0459383	0.193078
											1 year	Cholesterol to total lipids ratio in medium LDL	0.106495	-0.0575438	0.161456	-0.104069	-0.499091
											1 year	Cholesteryl esters to total lipids ratio in medium LDL	-0.220191	-0.010797	-0.0450817	0.0907133	-0.568049
											1 year	Free cholesterol to total lipids ratio in medium LDL	0.326238	-0.0468921	0.206251	-0.195303	0.0828288
											1 year	Triglycerides to total lipids ratio in medium LDL	-0.151903	0.0328224	-0.16366	0.141837	0.308748
											1 year	Phospholipids to total lipids ratio in small LDL	0.0107747	0.00184943	-0.037474	-0.0248009	0.324876
											1 year	Cholesterol to total lipids ratio in small LDL	0.320368	-0.0327078	0.214358	-0.156702	-0.416905
											1 year	Cholesteryl esters to total lipids ratio in small LDL	0.0558651	0.0106411	0.0679109	-0.00254137	-0.389024
											1 year	Free cholesterol to total lipids ratio in small LDL	0.265525	-0.0451613	0.145671	-0.153358	-0.0265932
											1 year	Triglycerides to total lipids ratio in small LDL	-0.329459	0.0318412	-0.177384	0.184347	0.0923329
											1 year	Phospholipids to total lipids ratio in very large HDL	-0.111732	-0.062691	0.0534394	-0.0160915	0.550677
											1 year	Cholesterol to total lipids ratio in very large HDL	0.369196	-0.00991053	0.0834086	-0.250289	-0.379218
											1 year	Cholesteryl esters to total lipids ratio in very large HDL	0.302094	-0.0583371	0.141224	-0.310407	-0.132239
											1 year	Free cholesterol to total lipids ratio in very large HDL	0.0641164	0.0477457	-0.0545348	0.0520784	-0.253303
											1 year	Triglycerides to total lipids ratio in very large HDL	-0.258588	0.0695068	-0.138705	0.272555	-0.190961
											1 year	Phospholipids to total lipids ratio in large HDL	-0.105541	0.0375962	-0.124277	0.13874	-0.136554
											1 year	Cholesterol to total lipids ratio in large HDL	0.342124	-0.119342	0.268912	-0.472882	0.337663
											1 year	Cholesteryl esters to total lipids ratio in large HDL	0.297536	-0.108592	0.201602	-0.49573	0.263747
											1 year	Free cholesterol to total lipids ratio in large HDL	0.0313732	-0.0118159	0.0715117	0.0267066	0.0707757
											1 year	Triglycerides to total lipids ratio in large HDL	-0.229476	0.0907232	-0.148036	0.340012	-0.21269
											1 year	Phospholipids to total lipids ratio in medium HDL	-0.192266	0.0483676	-0.0921819	0.174764	-0.0798657
											1 year	Cholesterol to total lipids ratio in medium HDL	0.436981	-0.154466	0.224422	-0.493516	0.246852
											1 year	Cholesteryl esters to total lipids ratio in medium HDL	0.394864	-0.115573	0.169524	-0.460208	0.213731
											1 year	Free cholesterol to total lipids ratio in medium HDL	0.040657	-0.0387337	0.052382	-0.0321659	0.0384353
											1 year	Triglycerides to total lipids ratio in medium HDL	-0.244922	0.106699	-0.13226	0.320569	-0.167675
											1 year	Phospholipids to total lipids ratio in small HDL	-0.160811	-0.0149322	-0.0440438	0.0448698	0.0713733
											1 year	Cholesterol to total lipids ratio in small HDL	0.332954	-0.063554	0.15143	-0.270709	-0.0016172
											1 year	Cholesteryl esters to total lipids ratio in small HDL	0.274499	-0.0683214	0.120591	-0.295362	-0.0428916
											1 year	Free cholesterol to total lipids ratio in small HDL	0.0613876	0.00828486	0.0307963	0.0272919	0.0430456
											1 year	Triglycerides to total lipids ratio in small HDL	-0.170488	0.0793456	-0.107629	0.227651	-0.0696913
											2 years	Ratio of omega-3 fatty acids to total fatty acids	0.058353	0.0173676	0.0336649	0.000106826	0.0818665
											2 years	Ratio of omega-6 fatty acids to total fatty acids	0.474523	0.0884404	0.0906243	-0.518426	0.0517973
											2 years	Ratio of polyunsaturated fatty acids to total fatty acids	0.529503	0.111183	0.120182	-0.505343	0.147334
											2 years	Ratio of monounsaturated fatty acids to total fatty acids	-0.413979	0.099014	-0.192288	0.267382	-0.125758
											2 years	Ratio of saturated fatty acids to total fatty acids	-0.121261	-0.192906	0.0664223	0.231908	-0.00367779
											2 years	Ratio of linoleic acid to total fatty acids	0.329458	0.222992	0.0267724	-0.479618	-0.0635097
											2 years	Ratio of docosahexaenoic acid to total fatty acids	0.083083	0.00556903	0.0197176	-0.0376671	0.0619407
											2 years	Phospholipids to total lipids ratio in chylomicrons and extremely large VLDL	-1.27851	0.691988	-0.21031	0.619862	-0.313731
											2 years	Cholesterol to total lipids ratio in chylomicrons and extremely large VLDL	0.455423	6.03344	-0.382211	-0.0528236	0.107591
											2 years	Cholesteryl esters to total lipids ratio in chylomicrons and extremely large VLDL	0.868645	4.85627	-0.322992	-0.368811	0.188588
											2 years	Free cholesterol to total lipids ratio in chylomicrons and extremely large VLDL	-0.611679	1.27103	-0.0339631	0.307834	-0.12582
											2 years	Triglycerides to total lipids ratio in chylomicrons and extremely large VLDL	-12.1882	0.579306	2.25135	-0.0517646	-0.0226061
											2 years	Phospholipids to total lipids ratio in very large VLDL	-0.126684	0.25693	0.125808	0.526375	-0.614227
											2 years	Cholesterol to total lipids ratio in very large VLDL	2.56067	-0.0667596	1.06486	0.126885	0.147862
											2 years	Cholesteryl esters to total lipids ratio in very large VLDL	2.25084	-0.151449	0.837715	-0.0677213	0.280355
											2 years	Free cholesterol to total lipids ratio in very large VLDL	0.303993	0.0763103	0.242873	0.229332	-0.175542
											2 years	Triglycerides to total lipids ratio in very large VLDL	-2.63036	-0.0551502	-1.09968	-0.546599	0.0603424
											2 years	Phospholipids to total lipids ratio in large VLDL	0.0218776	0.154738	-0.122087	0.513028	-0.366019
											2 years	Cholesterol to total lipids ratio in large VLDL	1.05865	0.193014	0.46063	0.489015	-0.265898
											2 years	Cholesteryl esters to total lipids ratio in large VLDL	0.802547	0.0980118	0.423566	0.29748	-0.0880734
											2 years	Free cholesterol to total lipids ratio in large VLDL	0.260837	0.0798855	0.0547557	0.224315	-0.190943
											2 years	Triglycerides to total lipids ratio in large VLDL	-1.06272	-0.34568	-0.334255	-0.973548	0.589909
											2 years	Phospholipids to total lipids ratio in medium VLDL	0.429285	0.0441156	0.33888	0.135358	-0.0792659
											2 years	Cholesterol to total lipids ratio in medium VLDL	1.45902	0.0538813	1.16064	-0.0332038	-0.0402663
											2 years	Cholesteryl esters to total lipids ratio in medium VLDL	1.06705	0.0081348	0.843973	-0.0955375	0.0270756
											2 years	Free cholesterol to total lipids ratio in medium VLDL	0.39252	0.0438894	0.316673	0.0632181	-0.0645054
											2 years	Triglycerides to total lipids ratio in medium VLDL	-1.88902	-0.0978119	-1.49935	-0.100057	0.120857
											2 years	Phospholipids to total lipids ratio in small VLDL	0.384636	0.0235638	0.329596	-0.129131	-0.152575
											2 years	Cholesterol to total lipids ratio in small VLDL	1.07203	0.126442	0.773435	-0.103389	-0.376659
											2 years	Cholesteryl esters to total lipids ratio in small VLDL	0.670969	0.0994795	0.41286	0.0341059	-0.188702
											2 years	Free cholesterol to total lipids ratio in small VLDL	0.400786	0.0293717	0.356359	-0.13043	-0.190392
											2 years	Triglycerides to total lipids ratio in small VLDL	-1.4612	-0.144568	-1.1049	0.236045	0.531936
											2 years	Phospholipids to total lipids ratio in very small VLDL	-0.0124525	0.0704934	-0.0250226	0.128225	0.124917
											2 years	Cholesterol to total lipids ratio in very small VLDL	0.408866	-0.0879443	0.637479	-0.317164	-0.432791
											2 years	Cholesteryl esters to total lipids ratio in very small VLDL	0.348614	-0.113022	0.573735	-0.300476	-0.395337
											2 years	Free cholesterol to total lipids ratio in very small VLDL	0.0536886	0.0203696	0.0710864	-0.0196643	-0.0439326
											2 years	Triglycerides to total lipids ratio in very small VLDL	-0.396381	0.0216577	-0.614512	0.177788	0.300432
											2 years	Phospholipids to total lipids ratio in IDL	-0.02684	0.0269095	0.0105533	0.0467101	-0.0825459
											2 years	Cholesterol to total lipids ratio in IDL	0.190913	-0.0619464	0.238614	-0.225088	-0.217528
											2 years	Cholesteryl esters to total lipids ratio in IDL	0.166815	-0.066042	0.149559	-0.155694	-0.242639
											2 years	Free cholesterol to total lipids ratio in IDL	0.0293453	0.00268052	0.0922076	-0.0691578	0.0228548
											2 years	Triglycerides to total lipids ratio in IDL	-0.16569	0.0294181	-0.249593	0.18164	0.303641
											2 years	Phospholipids to total lipids ratio in large LDL	0.0441036	-0.019532	-0.02634	-0.0595871	0.053906
											2 years	Cholesterol to total lipids ratio in large LDL	0.0375693	0.0246318	0.167401	-0.0692996	-0.429096
											2 years	Cholesteryl esters to total lipids ratio in large LDL	-0.0910852	0.0444831	0.0449373	0.0473302	-0.451307
											2 years	Free cholesterol to total lipids ratio in large LDL	0.126797	-0.0202988	0.123374	-0.117133	0.0260561
											2 years	Triglycerides to total lipids ratio in large LDL	-0.0780377	-0.0073143	-0.140759	0.131912	0.374207
											2 years	Phospholipids to total lipids ratio in medium LDL	0.0493455	0.0220373	0.0241372	-0.0490762	0.168202
											2 years	Cholesterol to total lipids ratio in medium LDL	0.0579175	-0.0166413	0.0741643	-0.0726385	-0.514624
											2 years	Cholesteryl esters to total lipids ratio in medium LDL	-0.193125	-0.00971819	-0.121941	0.12442	-0.613817
											2 years	Free cholesterol to total lipids ratio in medium LDL	0.252836	-0.00855248	0.198221	-0.198345	0.104291
											2 years	Triglycerides to total lipids ratio in medium LDL	-0.107316	-0.00498848	-0.0991347	0.124229	0.350904
											2 years	Phospholipids to total lipids ratio in small LDL	-0.0208577	-0.0434414	0.0211835	-0.0494706	0.398765
											2 years	Cholesterol to total lipids ratio in small LDL	0.254731	0.0382348	0.114927	-0.128102	-0.516395
											2 years	Cholesteryl esters to total lipids ratio in small LDL	0.0431349	0.055319	-0.00144754	0.0265286	-0.445591
											2 years	Free cholesterol to total lipids ratio in small LDL	0.211527	-0.016909	0.117627	-0.154304	-0.0647276
											2 years	Triglycerides to total lipids ratio in small LDL	-0.232073	0.00499601	-0.134912	0.172411	0.113842
											2 years	Phospholipids to total lipids ratio in very large HDL	-0.0925003	-0.145318	0.165732	0.0419156	0.798745
											2 years	Cholesterol to total lipids ratio in very large HDL	0.24307	0.107176	-0.0690716	-0.234889	-0.662501
											2 years	Cholesteryl esters to total lipids ratio in very large HDL	0.235183	0.0558682	0.0397813	-0.263416	-0.323394
											2 years	Free cholesterol to total lipids ratio in very large HDL	-0.000793451	0.0412503	-0.109861	0.0236531	-0.35512
											2 years	Triglycerides to total lipids ratio in very large HDL	-0.146874	0.0397691	-0.102163	0.19481	-0.153873
											2 years	Phospholipids to total lipids ratio in large HDL	-0.0947291	-0.00377648	-0.166791	0.0945237	-0.141756
											2 years	Cholesterol to total lipids ratio in large HDL	0.24529	-0.0195694	0.264476	-0.328234	0.254545
											2 years	Cholesteryl esters to total lipids ratio in large HDL	0.217342	-0.000498358	0.171649	-0.350952	0.157623
											2 years	Free cholesterol to total lipids ratio in large HDL	0.0293229	-0.0204625	0.0933907	0.0249025	0.102904
											2 years	Triglycerides to total lipids ratio in large HDL	-0.157509	0.0195594	-0.101966	0.240664	-0.118278
											2 years	Phospholipids to total lipids ratio in medium HDL	-0.151564	-0.00316671	-0.0911556	0.142995	-0.0764394
											2 years	Cholesterol to total lipids ratio in medium HDL	0.329368	-0.026747	0.196333	-0.402151	0.202131
											2 years	Cholesteryl esters to total lipids ratio in medium HDL	0.289813	-0.0117666	0.126834	-0.390307	0.146526
											2 years	Free cholesterol to total lipids ratio in medium HDL	0.0421025	-0.0143402	0.0699731	-0.010601	0.0630772
											2 years	Triglycerides to total lipids ratio in medium HDL	-0.181388	0.0317443	-0.107214	0.255774	-0.127677
											2 years	Phospholipids to total lipids ratio in small HDL	-0.145125	-0.0431199	-0.0364831	0.0645253	0.144294
											2 years	Cholesterol to total lipids ratio in small HDL	0.266757	0.0116167	0.123598	-0.246308	-0.0768004
											2 years	Cholesteryl esters to total lipids ratio in small HDL	0.217578	0.00829098	0.0646591	-0.273304	-0.149997
											2 years	Free cholesterol to total lipids ratio in small HDL	0.0505761	0.00566422	0.0587788	0.0255959	0.0744287
											2 years	Triglycerides to total lipids ratio in small HDL	-0.122539	0.031959	-0.0871366	0.180219	-0.0666424
											5-6 years	Ratio of omega-3 fatty acids to total fatty acids	-0.0420904	0.0380549	0.097502	-0.00520864	0.0651397
											5-6 years	Ratio of omega-6 fatty acids to total fatty acids	-0.166552	0.208007	0.127425	0.261068	-0.0532744
											5-6 years	Ratio of polyunsaturated fatty acids to total fatty acids	-0.236698	0.238146	0.233826	0.263464	-0.0426407
											5-6 years	Ratio of monounsaturated fatty acids to total fatty acids	0.201891	-0.266162	-0.332404	-0.0380638	0.0894562
											5-6 years	Ratio of saturated fatty acids to total fatty acids	0.0213922	-0.0187555	0.0761533	-0.190422	-0.032254
											5-6 years	Ratio of linoleic acid to total fatty acids	-0.160612	0.0817006	-0.0476256	0.189055	0.118793
											5-6 years	Ratio of docosahexaenoic acid to total fatty acids	-0.0270031	0.0366443	0.0468765	0.025443	0.0242841
											5-6 years	Phospholipids to total lipids ratio in chylomicrons and extremely large VLDL	0.677848	-0.790355	-0.419794	-0.31667	-0.0221927
											5-6 years	Cholesterol to total lipids ratio in chylomicrons and extremely large VLDL	6.65502	0.378373	0.709069	-0.0739829	-0.0558957
											5-6 years	Cholesteryl esters to total lipids ratio in chylomicrons and extremely large VLDL	5.26124	0.572225	0.6982	0.263097	0.0659141
											5-6 years	Free cholesterol to total lipids ratio in chylomicrons and extremely large VLDL	1.36623	-0.303077	0.0371499	-0.320063	-0.113797
											5-6 years	Triglycerides to total lipids ratio in chylomicrons and extremely large VLDL	0.696368	-0.219845	0.654339	-0.0325199	-0.0382966
											5-6 years	Phospholipids to total lipids ratio in very large VLDL	0.726217	-0.250118	-1.31283	-0.340644	0.171837
											5-6 years	Cholesterol to total lipids ratio in very large VLDL	-0.49918	2.31098	-0.730971	-0.0636478	-0.0558214
											5-6 years	Cholesteryl esters to total lipids ratio in very large VLDL	-0.571649	2.05137	-0.458245	0.0454135	-0.0531104
											5-6 years	Free cholesterol to total lipids ratio in very large VLDL	0.198579	0.375198	-0.637896	-0.264581	-0.0283587
											5-6 years	Triglycerides to total lipids ratio in very large VLDL	0.687522	-1.59416	-0.368338	0.100401	-0.0295444
											5-6 years	Phospholipids to total lipids ratio in large VLDL	0.510471	-0.236803	-1.34191	-0.0154071	0.305074
											5-6 years	Cholesterol to total lipids ratio in large VLDL	0.285169	0.948993	-1.29508	-0.268088	0.0898253
											5-6 years	Cholesteryl esters to total lipids ratio in large VLDL	0.0672301	0.809465	-0.643675	-0.276422	0.123781
											5-6 years	Free cholesterol to total lipids ratio in large VLDL	0.217148	0.146941	-0.649682	-0.0507853	0.0184095
											5-6 years	Triglycerides to total lipids ratio in large VLDL	-0.794306	-0.670127	2.6061	0.245166	-0.198407
											5-6 years	Phospholipids to total lipids ratio in medium VLDL	-0.0197545	0.451083	-0.117839	-0.16281	0.237193
											5-6 years	Cholesterol to total lipids ratio in medium VLDL	-0.192764	1.61018	0.115307	-0.440395	0.0372549
											5-6 years	Cholesteryl esters to total lipids ratio in medium VLDL	-0.175678	1.18279	0.153423	-0.289459	-0.045501
											5-6 years	Free cholesterol to total lipids ratio in medium VLDL	-0.0179798	0.428454	-0.0305124	-0.149251	0.0842734
											5-6 years	Triglycerides to total lipids ratio in medium VLDL	0.20481	-2.05844	0.00210049	0.608421	-0.27229
											5-6 years	Phospholipids to total lipids ratio in small VLDL	-0.0577273	0.560997	0.0223066	0.0569175	-0.000465939
											5-6 years	Cholesterol to total lipids ratio in small VLDL	0.0343893	1.20657	-0.412742	-0.133442	-0.249967
											5-6 years	Cholesteryl esters to total lipids ratio in small VLDL	0.103896	0.611482	-0.461865	-0.14344	-0.17988
											5-6 years	Free cholesterol to total lipids ratio in small VLDL	-0.0723152	0.589594	0.0559294	0.0081826	-0.0520209
											5-6 years	Triglycerides to total lipids ratio in small VLDL	0.0307494	-1.78074	0.38265	0.0912943	0.28849
											5-6 years	Phospholipids to total lipids ratio in very small VLDL	0.0998773	-0.0664508	-0.185496	-0.290841	-0.222779
											5-6 years	Cholesterol to total lipids ratio in very small VLDL	-0.187855	0.910869	0.325286	0.178098	0.00803505
											5-6 years	Cholesteryl esters to total lipids ratio in very small VLDL	-0.21205	0.803526	0.329814	0.194842	0.00688084
											5-6 years	Free cholesterol to total lipids ratio in very small VLDL	0.0206868	0.1044	-0.00440666	-0.0102945	-0.0085961
											5-6 years	Triglycerides to total lipids ratio in very small VLDL	0.0870426	-0.83363	-0.14769	0.100958	0.221706
											5-6 years	Phospholipids to total lipids ratio in IDL	0.0692392	0.0141265	-0.182622	-0.0703076	-0.287639
											5-6 years	Cholesterol to total lipids ratio in IDL	-0.103403	0.292746	0.251954	0.191978	0.257478
											5-6 years	Cholesteryl esters to total lipids ratio in IDL	-0.135169	0.162145	0.209484	0.21575	0.328916
											5-6 years	Free cholesterol to total lipids ratio in IDL	0.0201533	0.131301	0.0494807	-0.031518	-0.0963941
											5-6 years	Triglycerides to total lipids ratio in IDL	0.0390178	-0.308398	-0.0738315	-0.114145	0.0076825
											5-6 years	Phospholipids to total lipids ratio in large LDL	-0.0125315	-0.0182868	0.0290212	0.0624828	0.00939547
											5-6 years	Cholesterol to total lipids ratio in large LDL	0.0149443	0.222423	-0.0671469	0.0516913	-0.0837534
											5-6 years	Cholesteryl esters to total lipids ratio in large LDL	0.0750929	0.0954101	-0.204903	0.0579923	-0.0995619
											5-6 years	Free cholesterol to total lipids ratio in large LDL	-0.0565777	0.130097	0.136455	0.00275969	0.025229
											5-6 years	Triglycerides to total lipids ratio in large LDL	-0.00449417	-0.199503	0.0367551	-0.116494	0.071876
											5-6 years	Phospholipids to total lipids ratio in medium LDL	-0.0242425	0.0168219	0.109667	-0.0042314	-0.0490601
											5-6 years	Cholesterol to total lipids ratio in medium LDL	0.0305018	0.166689	-0.194913	0.134534	-0.0201039
											5-6 years	Cholesteryl esters to total lipids ratio in medium LDL	0.0964093	-0.044314	-0.417264	0.131507	0.0651003
											5-6 years	Free cholesterol to total lipids ratio in medium LDL	-0.0627292	0.202767	0.226933	0.00412205	-0.10311
											5-6 years	Triglycerides to total lipids ratio in medium LDL	-0.0089661	-0.182197	0.0888958	-0.132701	0.078205
											5-6 years	Phospholipids to total lipids ratio in small LDL	-0.108884	-0.0137634	0.218974	-0.100733	-0.162975
											5-6 years	Cholesterol to total lipids ratio in small LDL	0.0786512	0.216747	-0.219851	0.202526	0.0848464
											5-6 years	Cholesteryl esters to total lipids ratio in small LDL	0.112585	0.0221082	-0.238423	0.0895801	0.151226
											5-6 years	Free cholesterol to total lipids ratio in small LDL	-0.0350507	0.187674	0.0206473	0.112162	-0.0802531
											5-6 years	Triglycerides to total lipids ratio in small LDL	0.0292642	-0.202564	0.000885545	-0.101551	0.0786324
											5-6 years	Phospholipids to total lipids ratio in very large HDL	-0.135503	-0.0126069	0.761859	-0.744139	-0.0272778
											5-6 years	Cholesterol to total lipids ratio in very large HDL	0.100353	0.126948	-0.637746	0.791256	-0.0748591
											5-6 years	Cholesteryl esters to total lipids ratio in very large HDL	0.0564419	0.122951	-0.306273	0.552892	0.0809226
											5-6 years	Free cholesterol to total lipids ratio in very large HDL	0.0587571	0.0200748	-0.358366	0.23327	-0.192753
											5-6 years	Triglycerides to total lipids ratio in very large HDL	0.0354498	-0.11491	-0.131581	-0.0432611	0.120656
											5-6 years	Phospholipids to total lipids ratio in large HDL	0.00278861	-0.14177	-0.147852	-0.0324021	-0.160663
											5-6 years	Cholesterol to total lipids ratio in large HDL	-0.0186545	0.282575	0.216328	0.162175	0.0622668
											5-6 years	Cholesteryl esters to total lipids ratio in large HDL	0.0127141	0.209993	0.11429	0.261511	0.0239737
											5-6 years	Free cholesterol to total lipids ratio in large HDL	-0.0294226	0.0758291	0.103066	-0.100369	0.0450238
											5-6 years	Triglycerides to total lipids ratio in large HDL	0.0164339	-0.137213	-0.0690017	-0.132677	0.104496
											5-6 years	Phospholipids to total lipids ratio in medium HDL	0.0356798	-0.106625	-0.141513	-0.0860329	-0.192595
											5-6 years	Cholesterol to total lipids ratio in medium HDL	-0.0859567	0.271259	0.291113	0.217338	0.169604
											5-6 years	Cholesteryl esters to total lipids ratio in medium HDL	-0.0499136	0.220706	0.185581	0.259849	0.0559559
											5-6 years	Free cholesterol to total lipids ratio in medium HDL	-0.0344885	0.0527347	0.101309	-0.0465249	0.10441
											5-6 years	Triglycerides to total lipids ratio in medium HDL	0.0484488	-0.165236	-0.146252	-0.133125	0.030123
											5-6 years	Phospholipids to total lipids ratio in small HDL	-0.0294067	-0.122236	0.118229	-0.230751	-0.130992
											5-6 years	Cholesterol to total lipids ratio in small HDL	-0.022921	0.248443	0.0263564	0.28104	0.0992095
											5-6 years	Cholesteryl esters to total lipids ratio in small HDL	0.0138135	0.19901	-0.0619364	0.333862	-0.065396
											5-6 years	Free cholesterol to total lipids ratio in small HDL	-0.0359579	0.04697	0.0867422	-0.0510472	0.157487
											5-6 years	Triglycerides to total lipids ratio in small HDL	0.0538569	-0.125479	-0.146201	-0.0496373	0.0292603

## Sheet: Supplementary Table 4
Houttu V et al. The impact of maternal supplementation of fish oil and/or probiotics during pregnancy on the serum metabolomic profile from infancy to childhood: secondary analysis of a randomized placebo-controlled trial
Supplementary Table 4. Comparison in concentrations of metabolites between maternal interventions at each age.
METABOLITE			INFANTS AT 6 MONTHS OF AGE																	INFANTS AT 1 YEAR OF AGE																	INFANTS AT 2 YEARS OF AGE
			Serum metabolite concentrations of children according to the intervention groups															Difference between the groups (Kruskal-Wallis test)		Serum metabolite concentrations of children according to the intervention groups															Difference between the groups (Kruskal-Wallis test)		Serum metabolite concentrations of children according to the intervention groups
			ALL			Fish oil+placebo (n=63)			Probiotics+placebo (n=59)			Fish oil+probiotics (n=65)			Placebo+placebo (n=70)					ALL			Fish oil+placebo (n=68)			Probiotics+placebo (n=60)			Fish oil+probiotics (n=62)			Placebo+placebo (n=66)					ALL			Fish oil+placebo (n=61)			Probiotics+placebo (n=56)			Fish oil+probiotics (n=59)			Placebo+placebo (n=62)
Marker	Unit	Metabolite group	Median	IQR 25	IQR 75	Median	IQR 25	IQR 75	Median	IQR 25	IQR 75	Median	IQR 25	IQR 75	Median	IQR 25	IQR 75	P-value	FDR-p-value	Median	IQR 25	IQR 75	Median	IQR 25	IQR 75	Median	IQR 25	IQR 75	Median	IQR 25	IQR 75	Median	IQR 25	IQR 75	P-value	FDR-p-value	Median	IQR 25	IQR 75	Median	IQR 25	IQR 75	Median	IQR 25	IQR 75	Median	IQR 25	IQR 75	Median
Acetate	mmol/l	Ketone bodies	0.0294044	0.02091	0.040264	0.031973	0.0238009	0.0433714	0.0288897	0.0199627	0.0368934	0.0289672	0.0204974	0.0413942	0.0278087	0.0204619	0.0378241	0.378232	0.617907	0.0334151	0.0236547	0.0458479	0.0373126	0.0273818	0.0487317	0.0353275	0.024765	0.0485622	0.0321054	0.0198677	0.0440545	0.0314176	0.0201652	0.0415115	0.125956	0.491472	0.0330511	0.0225321	0.0485017	0.0389802	0.023906	0.0502989	0.0352904	0.0220301	0.0521972	0.0352904	0.0220301	0.0521972	0.030404
Acetoacetate	mmol/l	Ketone bodies	0.0349361	0.0205729	0.0747021	0.0349361	0.0227257	0.0703995	0.0438232	0.0226479	0.0722172	0.0434485	0.0207237	0.0859206	0.0305791	0.0192774	0.0544048	0.291748	0.580142	0.026409	0.0184994	0.0461176	0.0268872	0.0186954	0.0495628	0.0237733	0.0181616	0.0367439	0.0272298	0.0184797	0.0530936	0.0288838	0.020374	0.0411688	0.600797	0.641591	0.0317903	0.0213615	0.0562219	0.036396	0.0208693	0.0546729	0.0366471	0.0253813	0.0615068	0.0366471	0.0253813	0.0615068	0.0287454
Acetone	mmol/l	Ketone bodies	0.0224413	0.0151141	0.0373956	0.0229797	0.0157678	0.0474979	0.0231829	0.0171184	0.0350784	0.0233523	0.0140826	0.0436539	0.0201863	0.0144949	0.0299466	0.326422	0.612361	0.018143	0.0140803	0.0268281	0.018633	0.0145956	0.0263153	0.0171829	0.0135442	0.0234908	0.0185085	0.0147024	0.0281329	0.0183195	0.0145433	0.0277307	0.497108	0.567027	0.0190081	0.0151968	0.0293345	0.0201502	0.0152425	0.0328966	0.0194121	0.0161976	0.0315225	0.0194121	0.0161976	0.0315225	0.0194315
Alanine	mmol/l	Amino acids	0.209287	0.177561	0.24778	0.205306	0.167556	0.251372	0.195578	0.16764	0.24778	0.20925	0.184626	0.234991	0.21635	0.194623	0.249894	0.27286	0.561963	0.19623	0.162425	0.236296	0.188854	0.150898	0.241118	0.201041	0.163217	0.224265	0.196467	0.16694	0.235576	0.196478	0.167601	0.232973	0.813212	0.827563	0.176667	0.148655	0.210139	0.168205	0.144559	0.196513	0.166202	0.144165	0.199682	0.166202	0.144165	0.199682	0.18003
Albumin	g/l	Fluid balance	43.858	42.0137	45.6801	43.7476	41.9237	44.8273	44.4722	42.0393	45.8109	43.4776	41.7327	45.8432	44.5387	42.8594	46.3	0.370308	0.617907	42.976	41.1614	44.7176	42.5069	41.3108	43.9608	42.8913	40.6804	45.1855	43.0764	41.0816	45.069	43.4156	42.0433	45.0308	0.345296	0.516526	42.609	40.389	44.0948	42.7799	40.6632	44.1583	42.6677	39.517	43.675	42.6677	39.517	43.675	42.4697
Apolipoprotein A1	g/l	Apolipoproteins	1.36518	1.25158	1.49015	1.38008	1.25923	1.49338	1.3758	1.27669	1.46566	1.3683	1.25141	1.51354	1.34745	1.24349	1.45695	0.641537	0.752209	1.28938	1.17644	1.39512	1.33205	1.22908	1.40613	1.25247	1.1495	1.40888	1.28325	1.19258	1.4143	1.28319	1.17459	1.38044	0.45687	0.556116	1.34254	1.26067	1.4653	1.35731	1.28777	1.48122	1.36608	1.27667	1.48596	1.36608	1.27667	1.48596	1.29327
Apolipoprotein B	g/l	Apolipoproteins	0.707092	0.621558	0.78399	0.718184	0.605737	0.790191	0.690303	0.607887	0.772712	0.723042	0.648351	0.803349	0.69715	0.632402	0.77466	0.396696	0.627086	0.70519	0.636427	0.795949	0.684816	0.615194	0.837513	0.68921	0.601065	0.788315	0.739537	0.652127	0.829286	0.715731	0.659995	0.787176	0.315021	0.505222	0.677459	0.604064	0.758894	0.69197	0.601812	0.776926	0.661434	0.602657	0.750991	0.661434	0.602657	0.750991	0.675852
Apolipoprotein B/Apolipoprotein A1	ratio	Apolipoproteins	0.50938	0.440515	0.601323	0.511243	0.435503	0.603601	0.488273	0.42532	0.586946	0.541104	0.437333	0.622306	0.514683	0.452435	0.603739	0.345724	0.617907	0.550988	0.48168	0.638245	0.53287	0.467261	0.643797	0.552183	0.487397	0.625898	0.553498	0.484285	0.648293	0.550864	0.498472	0.632598	0.84924	0.859173	0.507598	0.449839	0.570044	0.511533	0.462548	0.567166	0.503985	0.432021	0.590157	0.503985	0.432021	0.590157	0.514308
3-Hydroxybutyrate	mmol/l	Ketone bodies	0.114361	0.0455036	0.277537	0.101528	0.0452771	0.291834	0.129605	0.0524329	0.270511	0.141819	0.0562975	0.279223	0.0844483	0.0381111	0.262207	0.160122	0.435049	0.0496666	0.033461	0.12059	0.0489958	0.0340306	0.121261	0.0472025	0.0296122	0.119066	0.052791	0.0389947	0.143635	0.0494152	0.0314806	0.0950292	0.518441	0.578647	0.0543723	0.0313918	0.115471	0.0610155	0.0400851	0.13446	0.0623018	0.0345362	0.126668	0.0623018	0.0345362	0.126668	0.0522489
Total cholines	mmol/l	Other lipids	2.57446	2.41685	2.80401	2.61261	2.36066	2.80752	2.54954	2.42449	2.7057	2.59772	2.4652	2.84182	2.54689	2.42033	2.80116	0.584969	0.738683	2.44068	2.29494	2.6154	2.44127	2.24557	2.67737	2.38943	2.18368	2.5823	2.50821	2.36687	2.62764	2.45513	2.32802	2.57075	0.0985025	0.491472	2.45421	2.26781	2.67347	2.48667	2.30533	2.68149	2.4573	2.27921	2.69663	2.4573	2.27921	2.69663	2.38456
Citrate	mmol/l	Glycolysis related metabolites	0.0505501	0.0463572	0.0549132	0.0500998	0.0450305	0.0542198	0.0520491	0.0477178	0.0560289	0.0501563	0.046178	0.0537342	0.0507097	0.0466439	0.0553947	0.467355	0.686591	0.0511223	0.0465392	0.0553051	0.052094	0.0463251	0.0540579	0.0492375	0.0467158	0.0525729	0.0492659	0.045864	0.0550013	0.0537598	0.0480004	0.0583163	0.0232833	0.449386	0.0486222	0.0448379	0.0524087	0.0483919	0.0462246	0.0522847	0.0490828	0.044262	0.0526087	0.0490828	0.044262	0.0526087	0.049564
Clinical LDL cholesterol	mmol/l	Cholesterol	2.00287	1.74634	2.36869	2.06721	1.72136	2.45982	1.98935	1.72872	2.18167	2.08622	1.8441	2.40131	1.97466	1.74804	2.36067	0.357389	0.617907	1.99372	1.6946	2.3436	1.94329	1.62853	2.39644	1.90949	1.63782	2.30439	2.0758	1.85729	2.39404	2.04584	1.70153	2.25243	0.388379	0.523237	1.98444	1.75761	2.34348	1.98815	1.78055	2.4777	1.94269	1.75517	2.21048	1.94269	1.75517	2.21048	1.97698
Creatinine	μmol/l	Fluid balance	20.9253	17.9014	23.8181	21.3466	19.0022	23.4809	19.2725	16.2939	23.7066	21.1195	17.4342	23.9015	20.6497	18.1015	24.5008	0.352243	0.617907	23.5138	19.8524	26.1602	23.3396	20.633	25.7782	23.7153	20.4947	25.5327	23.5537	18.907	27.4932	23.4039	19.4254	26.1289	0.949811	0.955333	24.9071	22.6161	27.8254	24.2865	21.7985	27.8627	25.0434	23.3751	28.9311	25.0434	23.3751	28.9311	25.7846
Docosahexaenoic acid	mmol/l	Fatty acids	0.282193	0.241468	0.351496	0.317278	0.254922	0.399041	0.251682	0.229999	0.281477	0.342889	0.281208	0.389567	0.264248	0.231128	0.3017	7.33385e-11	1.26876e-08	0.261606	0.229949	0.291565	0.263221	0.233417	0.296076	0.255539	0.22138	0.288294	0.265102	0.235294	0.293749	0.265882	0.230214	0.29133	0.639422	0.670424	0.24685	0.215408	0.286453	0.253994	0.226943	0.289269	0.24616	0.215098	0.291493	0.24616	0.215098	0.291493	0.235972
Glutamine	mmol/l	Amino acids	0.874954	0.815599	0.946099	0.890426	0.854891	0.94997	0.882517	0.807537	0.944912	0.869881	0.818163	0.941854	0.849751	0.810216	0.927625	0.164087	0.435049	0.730379	0.66835	0.795742	0.739811	0.674785	0.796697	0.714627	0.651759	0.754468	0.719995	0.667249	0.816945	0.730759	0.688872	0.782378	0.268024	0.495429	0.679175	0.63306	0.740476	0.692817	0.63876	0.746551	0.670828	0.623097	0.732175	0.670828	0.623097	0.732175	0.682175
Glucose	mmol/l	Glycolysis related metabolites	4.5324	4.24856	4.75495	4.45162	4.19307	4.69464	4.57305	4.29627	4.7729	4.6505	4.37511	4.84103	4.50709	4.21916	4.71089	0.200651	0.475516	4.26572	3.97474	4.52756	4.22886	3.98287	4.52301	4.2576	3.94264	4.48279	4.29312	4.04265	4.53484	4.28341	3.92725	4.56646	0.972051	0.972051	4.20279	3.85963	4.50791	4.19843	3.89868	4.49998	4.32735	4.04899	4.56775	4.32735	4.04899	4.56775	4.01604
Glycine	mmol/l	Amino acids	0.222315	0.197377	0.255777	0.226964	0.19363	0.254555	0.218689	0.188334	0.25899	0.223259	0.200103	0.258228	0.222962	0.205134	0.243179	0.729595	0.803949	0.224192	0.198936	0.25419	0.219597	0.200098	0.249626	0.219461	0.193516	0.249126	0.229774	0.197981	0.254907	0.22662	0.205168	0.25381	0.800617	0.819566	0.228677	0.201417	0.255805	0.216154	0.198579	0.252617	0.229433	0.199324	0.254718	0.229433	0.199324	0.254718	0.226541
Glycoprotein acetyls	mmol/l	Inflammation	0.765172	0.704301	0.850284	0.747301	0.692268	0.835586	0.760056	0.713545	0.853786	0.768619	0.701974	0.867841	0.769315	0.717348	0.83089	0.373258	0.617907	0.844372	0.761291	0.926275	0.897385	0.765135	0.943562	0.829972	0.755231	0.90444	0.807038	0.768975	0.909585	0.864139	0.764584	0.926931	0.162186	0.491472	0.796067	0.726177	0.893277	0.784729	0.713222	0.922812	0.794385	0.717686	0.900998	0.794385	0.717686	0.900998	0.805352
Glycerol	mmol/l	Glycolysis related metabolites	0.0845365	0.0273991	0.119018	0.0848906	0.0287925	0.11882	0.0763573	0.028133	0.117115	0.0901008	0.0320429	0.121012	0.066622	0.0279592	0.11432	0.84323	0.873526	0.0859129	0.0422139	0.110128	0.0900651	0.0324936	0.112542	0.082605	0.0468575	0.104285	0.0837691	0.0282718	0.107591	0.0844377	0.0587478	0.111649	0.755363	0.782502	0.0856245	0.0624893	0.105213	0.0881756	0.0755647	0.106837	0.0837118	0.0611239	0.10333	0.0837118	0.0611239	0.10333	0.082013
HDL cholesterol	mmol/l	Cholesterol	1.22225	1.06741	1.384	1.23487	1.09029	1.41789	1.19773	1.0737	1.33481	1.26762	1.08226	1.45656	1.18318	1.05759	1.34552	0.212703	0.490636	1.1954	1.03489	1.34613	1.24046	1.11408	1.35853	1.15335	1.00251	1.32095	1.16474	1.06011	1.34358	1.18376	1.01064	1.31149	0.438295	0.545504	1.28352	1.14426	1.44102	1.31652	1.21257	1.44814	1.30814	1.16687	1.45448	1.30814	1.16687	1.45448	1.22648
Cholesteryl esters in HDL	mmol/l	Cholesteryl esters	0.959347	0.83145	1.08625	0.97639	0.858537	1.10916	0.936784	0.836024	1.0544	0.974314	0.843954	1.13183	0.929615	0.818057	1.04874	0.238801	0.516407	0.933466	0.8113	1.05456	0.979008	0.858521	1.0677	0.897891	0.792283	1.05049	0.915197	0.827676	1.05462	0.926475	0.791617	1.02113	0.484745	0.562161	1.01095	0.903398	1.13157	1.03563	0.955134	1.13691	1.01647	0.911632	1.13579	1.01647	0.911632	1.13579	0.962777
Free cholesterol in HDL	mmol/l	Free cholesterol	0.26502	0.231988	0.300239	0.273158	0.235736	0.311538	0.263759	0.230931	0.285835	0.272829	0.235728	0.319959	0.255136	0.230772	0.290368	0.132321	0.409128	0.25624	0.22807	0.289934	0.26894	0.241876	0.293182	0.251564	0.210676	0.289291	0.25229	0.231682	0.289502	0.251282	0.22542	0.285426	0.286903	0.502526	0.271392	0.244531	0.310265	0.284311	0.250641	0.311365	0.277298	0.248911	0.322029	0.277298	0.248911	0.322029	0.26132
Total lipids in HDL	mmol/l	Total lipids	2.75955	2.47244	3.06588	2.83066	2.4836	3.17281	2.75446	2.51752	3.02285	2.83155	2.46965	3.17544	2.69438	2.43937	3.03645	0.414962	0.640969	2.65199	2.38047	2.93704	2.74318	2.48751	2.93123	2.57672	2.26396	2.92367	2.59627	2.41488	2.96594	2.63266	2.36927	2.88329	0.376165	0.517112	2.78384	2.55555	3.1131	2.83246	2.66034	3.14715	2.83865	2.57318	3.21498	2.83865	2.57318	3.21498	2.6611
Concentration of HDL particles	mmol/l	Lipoprotein particle concentrations	0.0144299	0.013289	0.0156021	0.0145287	0.0131118	0.0155408	0.0144111	0.013399	0.0153433	0.0145834	0.0135694	0.0159527	0.0142612	0.0131607	0.015649	0.761852	0.816436	0.013404	0.0123671	0.0145309	0.0135254	0.0127797	0.0145751	0.0130855	0.0119697	0.014725	0.0135355	0.0125461	0.0147628	0.0132927	0.0123997	0.0142685	0.47746	0.561909	0.0140099	0.0131247	0.0151587	0.0143466	0.0132607	0.0153106	0.0141393	0.0131902	0.015029	0.0141393	0.0131902	0.015029	0.0135748
Phospholipids in HDL	mmol/l	Phospholipids	1.41182	1.27449	1.55017	1.44339	1.27791	1.60564	1.41182	1.29111	1.53812	1.43004	1.27449	1.60411	1.37443	1.25985	1.51726	0.537637	0.72665	1.35461	1.20993	1.48443	1.38862	1.26862	1.49666	1.31231	1.15986	1.48464	1.30912	1.22451	1.50339	1.33989	1.20753	1.45987	0.36865	0.517112	1.41271	1.31434	1.56343	1.43103	1.34549	1.5943	1.43199	1.32476	1.5888	1.43199	1.32476	1.5888	1.34925
Average diameter for HDL particles	nm	Lipoprotein particle sizes	9.58734	9.50125	9.69777	9.59192	9.54209	9.7149	9.58453	9.48738	9.69153	9.62101	9.50297	9.74831	9.55568	9.49361	9.63117	0.0564071	0.297994	9.63503	9.52478	9.7362	9.65485	9.57064	9.74925	9.58874	9.51567	9.71129	9.64022	9.51392	9.73849	9.61345	9.52568	9.71009	0.379614	0.517112	9.66827	9.58305	9.78549	9.6988	9.61249	9.7773	9.67487	9.59835	9.81318	9.67487	9.59835	9.81318	9.65861
Triglycerides in HDL	mmol/l	Triglycerides	0.134626	0.112335	0.162407	0.126469	0.102546	0.153355	0.13205	0.118264	0.16586	0.136736	0.11362	0.164907	0.13904	0.114143	0.16127	0.303617	0.590178	0.106506	0.0897916	0.130872	0.101155	0.0897916	0.123542	0.102654	0.0800033	0.125215	0.116434	0.103217	0.133864	0.105112	0.089283	0.127348	0.01549	0.446628	0.0902538	0.0763884	0.112789	0.0870389	0.0769614	0.106124	0.09069	0.0742717	0.115818	0.09069	0.0742717	0.115818	0.0912609
Histidine	mmol/l	Amino acids	0.0716459	0.0635217	0.0787036	0.068622	0.0612386	0.0777345	0.0711331	0.0637943	0.0786891	0.0702525	0.062963	0.0788461	0.0745846	0.0669624	0.0792757	0.281689	0.573173	0.0691508	0.0609386	0.0767462	0.0711028	0.0621439	0.0770951	0.0677097	0.0587592	0.074714	0.0656383	0.056983	0.0775391	0.0716714	0.0638934	0.0781213	0.138846	0.491472	0.0620359	0.0561979	0.0663746	0.0637324	0.0561955	0.0688609	0.0621527	0.0565271	0.0663022	0.0621527	0.0565271	0.0663022	0.0625484
Cholesterol in IDL	mmol/l	Lipoprotein subclasses	0.632306	0.538328	0.728368	0.663266	0.552797	0.762628	0.594019	0.52865	0.674665	0.665888	0.595716	0.748593	0.600743	0.510428	0.714206	0.0727679	0.297994	0.632104	0.562438	0.727418	0.647231	0.561805	0.753877	0.60676	0.533508	0.722396	0.664356	0.589789	0.723154	0.629119	0.565207	0.706502	0.267562	0.495429	0.661226	0.575386	0.752794	0.691219	0.598695	0.773818	0.650181	0.581953	0.735516	0.650181	0.581953	0.735516	0.643397
Cholesteryl esters in IDL	mmol/l	Lipoprotein subclasses	0.47478	0.403482	0.545971	0.491142	0.415447	0.568837	0.444992	0.393221	0.501318	0.49912	0.445817	0.566992	0.451168	0.378485	0.537711	0.0690861	0.297994	0.468788	0.418098	0.539661	0.47468	0.416481	0.56461	0.452748	0.392383	0.532696	0.496587	0.436044	0.539265	0.467303	0.423069	0.526504	0.290972	0.502526	0.488899	0.425895	0.555745	0.503277	0.440395	0.570402	0.481495	0.431132	0.546004	0.481495	0.431132	0.546004	0.477714
Free cholesterol in IDL	mmol/l	Lipoprotein subclasses	0.159619	0.136237	0.182128	0.16677	0.138025	0.193635	0.148549	0.131078	0.171531	0.16904	0.147445	0.184673	0.152656	0.128165	0.179383	0.0624116	0.297994	0.164897	0.144198	0.186894	0.169194	0.144605	0.190497	0.156253	0.13686	0.185432	0.168455	0.153652	0.188613	0.164851	0.150275	0.184636	0.219247	0.491472	0.171243	0.150465	0.195843	0.177569	0.158106	0.202618	0.166647	0.151832	0.191682	0.166647	0.151832	0.191682	0.167244
Total lipids in IDL	mmol/l	Lipoprotein subclasses	0.958645	0.828375	1.08485	0.980492	0.834008	1.13357	0.911738	0.809596	1.0255	1.00492	0.891793	1.11358	0.926271	0.80558	1.07495	0.075794	0.297994	0.947859	0.8536	1.07167	0.959546	0.850445	1.11045	0.914082	0.833659	1.06543	0.993442	0.872265	1.07196	0.943986	0.871049	1.04826	0.173344	0.491472	0.972111	0.856821	1.09863	1.00319	0.874168	1.1607	0.954128	0.863615	1.08258	0.954128	0.863615	1.08258	0.949013
Concentration of IDL particles	mmol/l	Lipoprotein subclasses	0.000231791	0.000205683	0.00026041	0.000238267	0.000203903	0.000271263	0.000224583	0.000201707	0.000244193	0.000244873	0.000213978	0.000266613	0.000227238	0.000204886	0.00025516	0.0302633	0.297994	0.000244469	0.000218001	0.000270813	0.000242569	0.000214875	0.000278287	0.000235343	0.000210476	0.000257163	0.000254231	0.000223334	0.000269615	0.000242612	0.000220877	0.000268403	0.423573	0.541981	0.000236694	0.000213609	0.00026415	0.000236215	0.000216387	0.000267838	0.000234687	0.000212256	0.000258338	0.000234687	0.000212256	0.000258338	0.000237383
Phospholipids in IDL	mmol/l	Lipoprotein subclasses	0.224932	0.194212	0.255986	0.23218	0.193745	0.266672	0.214015	0.192319	0.245535	0.232294	0.210609	0.259135	0.218103	0.188897	0.253219	0.135024	0.40981	0.226536	0.204842	0.260624	0.231595	0.203171	0.26617	0.219855	0.195636	0.250921	0.2321	0.215589	0.260984	0.227041	0.211935	0.253301	0.107437	0.491472	0.233615	0.20633	0.264944	0.241292	0.210247	0.274553	0.229194	0.206335	0.254417	0.229194	0.206335	0.254417	0.231271
Triglycerides in IDL	mmol/l	Lipoprotein subclasses	0.097592	0.0828979	0.112708	0.0908518	0.0804987	0.11536	0.0927198	0.0805893	0.110831	0.102986	0.09357	0.116564	0.0961719	0.0818194	0.108413	0.0644262	0.297994	0.0902725	0.0816796	0.102093	0.0906242	0.0825821	0.104246	0.0844871	0.0752309	0.0974498	0.0938701	0.086311	0.10267	0.0909011	0.0815171	0.102047	0.0273044	0.453305	0.0809128	0.0729153	0.0914411	0.0817406	0.0736305	0.0920703	0.0845641	0.0763357	0.0916906	0.0845641	0.0763357	0.0916906	0.0782177
Isoleucine	mmol/l	Amino acids	0.0396813	0.0328131	0.0488731	0.0386302	0.0341594	0.0466939	0.0402994	0.033887	0.0505103	0.037962	0.0321492	0.0473932	0.0397465	0.0311563	0.049651	0.898165	0.914015	0.0489122	0.0373141	0.065503	0.0529407	0.0379537	0.068758	0.0449932	0.0344704	0.0536313	0.0508232	0.0371897	0.0745962	0.0516458	0.041624	0.0686175	0.0123078	0.425849	0.0527656	0.0419498	0.0705819	0.0519585	0.0433175	0.0655677	0.0547876	0.0432714	0.067593	0.0547876	0.0432714	0.067593	0.0549265
Cholesterol in large HDL	mmol/l	Lipoprotein subclasses	0.243694	0.182072	0.319121	0.256764	0.20477	0.360114	0.228266	0.164788	0.311506	0.274466	0.181968	0.353541	0.2224	0.168434	0.280454	0.0282747	0.297994	0.263935	0.196344	0.347703	0.29341	0.232585	0.364373	0.258465	0.190673	0.332796	0.266488	0.195087	0.337366	0.256841	0.196421	0.343896	0.363265	0.516526	0.307013	0.240257	0.400296	0.34301	0.271002	0.39432	0.314744	0.256216	0.414689	0.314744	0.256216	0.414689	0.289496
Cholesteryl esters in large HDL	mmol/l	Lipoprotein subclasses	0.1914	0.142045	0.250046	0.202031	0.159608	0.284906	0.180817	0.126187	0.246213	0.211801	0.142045	0.278114	0.174224	0.133316	0.219466	0.0262052	0.297994	0.208693	0.151654	0.273588	0.228411	0.184069	0.288047	0.200759	0.147241	0.257175	0.207104	0.151386	0.264545	0.204643	0.150291	0.265669	0.415842	0.53687	0.242045	0.190245	0.308816	0.266106	0.214354	0.308336	0.248625	0.202113	0.323095	0.248625	0.202113	0.323095	0.227146
Free cholesterol in large HDL	mmol/l	Lipoprotein subclasses	0.0539855	0.0396646	0.069384	0.0573661	0.0444673	0.0763412	0.0507607	0.0381872	0.0684702	0.0591958	0.0395843	0.0765451	0.0497806	0.0392839	0.0624219	0.0321061	0.297994	0.0576715	0.0429487	0.0762235	0.0637628	0.0521298	0.0792597	0.0541806	0.0404903	0.0760051	0.0569812	0.0429873	0.0744774	0.0554867	0.0432002	0.0759841	0.275293	0.501323	0.0665144	0.0514356	0.0857248	0.0737498	0.0565296	0.0844078	0.0684283	0.0541028	0.0927187	0.0684283	0.0541028	0.0927187	0.0634509
Total lipids in large HDL	mmol/l	Lipoprotein subclasses	0.541885	0.41352	0.684957	0.563485	0.457148	0.738736	0.518233	0.39617	0.666748	0.57763	0.416108	0.734968	0.492854	0.411973	0.621176	0.0551406	0.297994	0.559168	0.433295	0.718233	0.621315	0.503395	0.75439	0.537576	0.423686	0.689963	0.560797	0.43624	0.717031	0.538289	0.410544	0.709019	0.325061	0.506627	0.634971	0.512211	0.817281	0.711917	0.558185	0.806735	0.660409	0.542158	0.870708	0.660409	0.542158	0.870708	0.61002
Concentration of large HDL particles	mmol/l	Lipoprotein subclasses	0.00115952	0.000852262	0.00149494	0.0012006	0.000953183	0.00162487	0.00107588	0.000804646	0.00144523	0.00126564	0.000830563	0.00164292	0.00104587	0.000846007	0.00132886	0.0494867	0.297994	0.00118893	0.000887378	0.00157831	0.00135238	0.00104201	0.0016473	0.00114225	0.000865239	0.00148551	0.00119634	0.000908182	0.00158878	0.0011572	0.000848594	0.00152429	0.347434	0.516526	0.00135686	0.00107571	0.00180106	0.00153758	0.00116726	0.00175401	0.00139982	0.00114438	0.00191498	0.00139982	0.00114438	0.00191498	0.00132557
Phospholipids in large HDL	mmol/l	Lipoprotein subclasses	0.266641	0.211847	0.337883	0.284042	0.228875	0.358559	0.259099	0.205534	0.328232	0.292472	0.212292	0.35455	0.248082	0.211182	0.308892	0.0860923	0.316893	0.276309	0.212951	0.349656	0.301447	0.250744	0.365485	0.260268	0.208445	0.335991	0.274739	0.21399	0.347687	0.264738	0.211782	0.344026	0.292787	0.502526	0.309677	0.254449	0.396338	0.339719	0.274712	0.390469	0.32759	0.268027	0.417382	0.32759	0.268027	0.417382	0.299757
Triglycerides in large HDL	mmol/l	Lipoprotein subclasses	0.0267038	0.0218956	0.0321255	0.0256781	0.0197139	0.0303467	0.0268106	0.0223775	0.0319296	0.027561	0.0231693	0.0346747	0.0266527	0.0214278	0.0303917	0.401887	0.627086	0.0202579	0.0156219	0.0258141	0.0205108	0.0156097	0.0251397	0.0180433	0.0147076	0.0242714	0.02294	0.0196236	0.0274595	0.0193092	0.0151298	0.0263841	0.0233784	0.449386	0.0171377	0.0130632	0.0226149	0.0170858	0.0121481	0.0240383	0.0183027	0.0138415	0.0230675	0.0183027	0.0138415	0.0230675	0.017017
Cholesterol in large LDL	mmol/l	Lipoprotein subclasses	0.930507	0.815938	1.07537	0.936198	0.800815	1.10204	0.913727	0.817925	1.01107	0.983629	0.856806	1.09388	0.921466	0.815824	1.08101	0.461729	0.686591	0.91886	0.797714	1.056	0.887544	0.788392	1.0764	0.879028	0.748933	1.04222	0.95478	0.85204	1.07679	0.924304	0.807084	1.01591	0.251091	0.493622	0.919681	0.821698	1.06311	0.925587	0.829612	1.102	0.901875	0.839731	0.9939	0.901875	0.839731	0.9939	0.905478
Cholesteryl esters in large LDL	mmol/l	Lipoprotein subclasses	0.701752	0.606446	0.802969	0.70948	0.598212	0.827884	0.694168	0.603846	0.766002	0.721905	0.630627	0.817055	0.700349	0.612445	0.803673	0.592933	0.742618	0.678338	0.594533	0.784359	0.660432	0.577601	0.795274	0.655922	0.560783	0.776157	0.71044	0.633929	0.805522	0.68092	0.614428	0.755843	0.224461	0.491472	0.676467	0.597132	0.783328	0.683702	0.604786	0.808128	0.662858	0.612893	0.745977	0.662858	0.612893	0.745977	0.667421
Free cholesterol in large LDL	mmol/l	Lipoprotein subclasses	0.236877	0.205623	0.271816	0.243708	0.208551	0.283428	0.223199	0.20221	0.256796	0.247967	0.219614	0.268654	0.228866	0.201008	0.270045	0.190496	0.472112	0.23655	0.20306	0.270378	0.232919	0.200806	0.278086	0.226565	0.191592	0.269729	0.24151	0.219149	0.276207	0.237142	0.204588	0.262697	0.377554	0.517112	0.244182	0.216398	0.280608	0.244242	0.223385	0.29781	0.238102	0.215606	0.268023	0.238102	0.215606	0.268023	0.244036
Total lipids in large LDL	mmol/l	Lipoprotein subclasses	1.33121	1.17066	1.5252	1.35838	1.14833	1.57002	1.30323	1.16055	1.42547	1.39159	1.2391	1.54458	1.3235	1.15751	1.5255	0.38073	0.617907	1.30082	1.14371	1.48487	1.26626	1.11629	1.50624	1.25009	1.11529	1.4619	1.34297	1.2092	1.50849	1.31121	1.15106	1.44271	0.237219	0.491472	1.29679	1.16269	1.48633	1.3012	1.19471	1.53181	1.27561	1.17828	1.38631	1.27561	1.17828	1.38631	1.28369
Concentration of large LDL particles	mmol/l	Lipoprotein subclasses	0.000596158	0.000523582	0.000668709	0.00060666	0.000511348	0.000690669	0.000570566	0.000516555	0.000642636	0.000602106	0.000540622	0.000699681	0.000602219	0.000537196	0.000656818	0.256859	0.5486	0.000617486	0.000559049	0.00069057	0.000610585	0.000535714	0.000721997	0.000591361	0.000513435	0.000691104	0.000639955	0.000579035	0.000706468	0.000619623	0.000571666	0.000679752	0.293382	0.502526	0.000606948	0.000540221	0.000676386	0.000619612	0.000548949	0.000706833	0.000589262	0.000540719	0.000658545	0.000589262	0.000540719	0.000658545	0.000611829
Phospholipids in large LDL	mmol/l	Lipoprotein subclasses	0.297211	0.262406	0.339422	0.30416	0.258015	0.347902	0.290447	0.261811	0.311885	0.3056	0.279738	0.34381	0.293566	0.258036	0.33924	0.268428	0.559495	0.291677	0.256372	0.33095	0.285651	0.248245	0.336983	0.278423	0.246611	0.329047	0.298835	0.275473	0.335876	0.293398	0.258769	0.32143	0.347809	0.516526	0.290824	0.26184	0.330289	0.288444	0.267977	0.343567	0.28596	0.264388	0.314059	0.28596	0.264388	0.314059	0.289819
Triglycerides in large LDL	mmol/l	Lipoprotein subclasses	0.100396	0.086144	0.114986	0.0962699	0.0837705	0.116399	0.0956511	0.0856318	0.110917	0.106023	0.096754	0.117568	0.0997554	0.0849024	0.113314	0.0675048	0.297994	0.0904571	0.082254	0.102141	0.0921882	0.0817024	0.103468	0.0847753	0.0755081	0.0965622	0.0933196	0.0847076	0.102616	0.0895644	0.0824385	0.102577	0.0512627	0.453305	0.0805074	0.0732347	0.0929578	0.0798047	0.0725975	0.0909531	0.0824439	0.0765835	0.0941311	0.0824439	0.0765835	0.0941311	0.0784805
Cholesterol in large VLDL	mmol/l	Lipoprotein subclasses	0.0752495	0.0551241	0.0999767	0.0691563	0.0543121	0.0931149	0.0863303	0.0544904	0.109899	0.0713061	0.0542899	0.101681	0.0752795	0.0619065	0.102296	0.194721	0.472112	0.0696351	0.0523582	0.0926951	0.0685436	0.0489106	0.0822857	0.068189	0.0494132	0.0926951	0.0744777	0.0598991	0.0965545	0.068098	0.0515311	0.0936941	0.269193	0.495429	0.0546437	0.0369865	0.0708587	0.0525528	0.0409135	0.0610955	0.0508082	0.0322539	0.0760244	0.0508082	0.0322539	0.0760244	0.0556159
Cholesteryl esters in large VLDL	mmol/l	Lipoprotein subclasses	0.0373301	0.0273205	0.0492844	0.0358219	0.0286202	0.0459434	0.0424667	0.0260205	0.0532533	0.0358788	0.0264056	0.050704	0.0380922	0.0296444	0.0510774	0.348933	0.617907	0.0360491	0.0276703	0.0481332	0.0361463	0.0260054	0.0429146	0.0355222	0.0267821	0.0484548	0.0381787	0.0317345	0.0519474	0.0354482	0.0266651	0.0482876	0.350035	0.516526	0.0286013	0.0204065	0.037229	0.0275082	0.02126	0.0321905	0.026631	0.0174321	0.0394424	0.026631	0.0174321	0.0394424	0.0290336
Free cholesterol in large VLDL	mmol/l	Lipoprotein subclasses	0.0377504	0.0269694	0.0509419	0.0345475	0.0249472	0.0456934	0.0416133	0.0273389	0.0552675	0.0354273	0.0257932	0.0508622	0.0383538	0.0301702	0.0540879	0.120099	0.392022	0.0337823	0.0248783	0.0442585	0.0315988	0.0230443	0.0402984	0.0313757	0.0215054	0.0448988	0.036236	0.0284914	0.044602	0.0340357	0.0244015	0.0441227	0.192239	0.491472	0.0253474	0.0169917	0.0342559	0.0241587	0.0191338	0.029042	0.0247832	0.0148218	0.0380173	0.0247832	0.0148218	0.0380173	0.0267133
Total lipids in large VLDL	mmol/l	Lipoprotein subclasses	0.287884	0.194451	0.390513	0.260462	0.181193	0.345906	0.31854	0.204486	0.447645	0.283926	0.186344	0.390513	0.292206	0.214796	0.427476	0.0777755	0.297994	0.256757	0.184791	0.345423	0.23291	0.16843	0.325023	0.239146	0.160704	0.335936	0.280045	0.224026	0.362077	0.254911	0.167769	0.355524	0.15724	0.491472	0.194338	0.129334	0.266931	0.180754	0.145927	0.228883	0.193449	0.111545	0.293931	0.193449	0.111545	0.293931	0.205111
Concentration of large VLDL particles	mmol/l	Lipoprotein subclasses	8.89919e-06	6.05136e-06	1.21067e-05	8.20532e-06	5.51543e-06	1.04782e-05	9.88675e-06	6.36592e-06	1.35188e-05	8.65339e-06	6.01975e-06	1.18721e-05	9.02934e-06	6.84094e-06	1.28612e-05	0.0887178	0.319754	7.81963e-06	5.77498e-06	1.0364e-05	7.54779e-06	5.19768e-06	9.76106e-06	7.42261e-06	4.95927e-06	1.04428e-05	8.5461e-06	6.9518e-06	1.06502e-05	7.89656e-06	5.25735e-06	1.02925e-05	0.158611	0.491472	5.93996e-06	4.08614e-06	7.89912e-06	5.47969e-06	4.31151e-06	6.94413e-06	5.93281e-06	3.53695e-06	8.77097e-06	5.93281e-06	3.53695e-06	8.77097e-06	6.17389e-06
Phospholipids in large VLDL	mmol/l	Lipoprotein subclasses	0.0577547	0.0399612	0.0810633	0.0533077	0.0346278	0.0691066	0.0656656	0.040891	0.0878719	0.0567154	0.0390162	0.0798299	0.0595197	0.0445148	0.0845476	0.0952478	0.329365	0.0504686	0.0366503	0.0670505	0.0474541	0.0327933	0.062064	0.0465081	0.0296484	0.0704853	0.0543192	0.0417948	0.0687371	0.0516775	0.0333248	0.0659265	0.207497	0.491472	0.0360777	0.022197	0.0499256	0.0340123	0.0240414	0.0431067	0.034745	0.0191981	0.0566317	0.034745	0.0191981	0.0566317	0.0372867
Triglycerides in large VLDL	mmol/l	Lipoprotein subclasses	0.153312	0.101362	0.213934	0.139847	0.0931376	0.183115	0.173331	0.114077	0.244355	0.152938	0.0986943	0.209338	0.14996	0.107635	0.238787	0.0482886	0.297994	0.134183	0.0941593	0.186956	0.126001	0.090526	0.17546	0.12321	0.0895001	0.186758	0.147997	0.115656	0.203239	0.129993	0.0882429	0.201589	0.152409	0.491472	0.104793	0.0709915	0.146195	0.100609	0.078126	0.121365	0.105115	0.0645774	0.155706	0.105115	0.0645774	0.155706	0.109842
Linoleic acid	mmol/l	Fatty acids	4.16341	3.82805	4.56371	4.10508	3.70144	4.49128	4.19967	3.80733	4.5571	4.14045	3.81743	4.63573	4.22711	3.90352	4.60983	0.617645	0.74722	3.92634	3.58242	4.40416	3.92658	3.51009	4.39672	3.92153	3.51962	4.27293	4.03486	3.76783	4.47782	3.89218	3.62105	4.37961	0.398098	0.526422	3.85875	3.48111	4.16475	3.85816	3.51832	4.13408	3.73437	3.45778	4.15243	3.73437	3.45778	4.15243	3.91301
Lactate	mmol/l	Glycolysis related metabolites	2.58595	2.17076	3.03054	2.50044	2.12316	2.96772	2.51808	2.09109	2.98474	2.55128	2.14571	2.8988	2.71322	2.33377	3.14983	0.226587	0.514972	2.62318	2.16628	3.0417	2.54569	2.19962	2.90619	2.58559	2.07792	3.02217	2.6264	2.10902	2.97247	2.70949	2.26135	3.11754	0.535874	0.586748	2.26574	1.93556	2.74563	2.28665	1.83318	2.82733	2.10155	1.89512	2.44184	2.10155	1.89512	2.44184	2.39915
LDL cholesterol	mmol/l	Cholesterol	1.48082	1.29185	1.69216	1.48862	1.25628	1.75219	1.4634	1.27677	1.60741	1.4999	1.34866	1.72951	1.48012	1.2953	1.70155	0.62715	0.748255	1.43216	1.23644	1.65223	1.37243	1.19891	1.67092	1.38401	1.20739	1.61788	1.47469	1.32677	1.68617	1.45858	1.28433	1.58651	0.338054	0.516526	1.40767	1.24721	1.64459	1.40713	1.27778	1.69738	1.39278	1.27103	1.56524	1.39278	1.27103	1.56524	1.40038
Cholesteryl esters in LDL	mmol/l	Cholesteryl esters	1.10095	0.95152	1.25364	1.10603	0.91405	1.29248	1.09451	0.925849	1.2182	1.11317	0.973746	1.27511	1.10195	0.961209	1.24761	0.758278	0.816436	1.05518	0.901984	1.20394	1.0023	0.872496	1.22236	1.04496	0.861876	1.19229	1.07912	0.981885	1.2383	1.05938	0.951994	1.17403	0.311477	0.505222	1.02848	0.898798	1.1956	1.02823	0.912963	1.22416	1.01673	0.913032	1.1497	1.01673	0.913032	1.1497	1.0194
Free cholesterol in LDL	mmol/l	Free cholesterol	0.387293	0.338914	0.445952	0.400364	0.339509	0.467374	0.374177	0.337299	0.415311	0.409531	0.357259	0.449728	0.382825	0.335066	0.438709	0.208373	0.487143	0.383751	0.334246	0.439279	0.377771	0.31769	0.450391	0.367517	0.31231	0.432648	0.388836	0.357896	0.445491	0.385784	0.336072	0.424287	0.45138	0.553821	0.388527	0.346846	0.44935	0.386854	0.350104	0.475314	0.380054	0.347041	0.426194	0.380054	0.347041	0.426194	0.390004
Total lipids in LDL	mmol/l	Total lipids	2.17689	1.89383	2.48032	2.18753	1.83918	2.52212	2.16552	1.85881	2.36198	2.202	1.99344	2.52696	2.17673	1.8995	2.44878	0.566357	0.73711	2.09164	1.8262	2.37639	2.0082	1.76662	2.38801	2.06456	1.76848	2.35243	2.13909	1.9523	2.4238	2.12151	1.87346	2.32801	0.321239	0.505222	2.03472	1.81166	2.34936	2.02511	1.85829	2.40295	2.01564	1.85374	2.22976	2.01564	1.85374	2.22976	2.02167
Concentration of LDL particles	mmol/l	Lipoprotein particle concentrations	0.00102335	0.000894992	0.00114778	0.0010405	0.000867082	0.00116359	0.000993453	0.000870765	0.00111151	0.00104381	0.000938295	0.00117364	0.00100156	0.000908105	0.00113886	0.47228	0.686591	0.00101829	0.000916831	0.00116254	0.000981742	0.000883148	0.00121263	0.00100229	0.000876957	0.00113832	0.0010465	0.000937735	0.00120214	0.00102591	0.000954472	0.00112813	0.357021	0.516526	0.000992109	0.000879914	0.00110282	0.0010029	0.000883201	0.00114338	0.000968046	0.000890572	0.00108743	0.000968046	0.000890572	0.00108743	0.000995869
Phospholipids in LDL	mmol/l	Phospholipids	0.534517	0.471599	0.603388	0.540049	0.460427	0.615529	0.524108	0.463868	0.569785	0.545496	0.499495	0.611204	0.533348	0.474186	0.596379	0.373407	0.617907	0.520846	0.457115	0.583872	0.498426	0.441789	0.593656	0.502894	0.445926	0.577922	0.531605	0.482957	0.59331	0.526945	0.462105	0.56814	0.39016	0.523237	0.505994	0.454374	0.573399	0.499952	0.463767	0.588659	0.501152	0.458296	0.542866	0.501152	0.458296	0.542866	0.503789
Average diameter for LDL particles	nm	Lipoprotein particle sizes	23.8281	23.7422	23.8852	23.8417	23.7895	23.9043	23.8017	23.6979	23.8566	23.8474	23.7449	23.8878	23.8278	23.7426	23.877	0.0413154	0.297994	23.8801	23.7958	23.9423	23.8968	23.8139	23.9542	23.8411	23.7895	23.9383	23.9075	23.7904	23.9469	23.8831	23.7943	23.9412	0.29934	0.505222	23.9167	23.8644	23.9709	23.9285	23.8759	23.9793	23.9016	23.847	23.9652	23.9016	23.847	23.9652	23.9365
Triglycerides in LDL	mmol/l	Triglycerides	0.153012	0.13074	0.17643	0.149439	0.123705	0.175403	0.147957	0.129291	0.172862	0.159417	0.144151	0.181135	0.154627	0.129299	0.173999	0.130342	0.409128	0.134783	0.12132	0.154566	0.13433	0.121331	0.157206	0.12672	0.115521	0.147016	0.140303	0.125961	0.153807	0.133847	0.12249	0.155757	0.0476038	0.453305	0.117526	0.106705	0.135333	0.117464	0.106293	0.13362	0.124186	0.113385	0.138191	0.124186	0.113385	0.138191	0.114989
Leucine	mmol/l	Amino acids	0.0893766	0.0718578	0.103972	0.0867335	0.0734326	0.102759	0.0877333	0.072682	0.10374	0.0919732	0.071424	0.103678	0.0920644	0.0731076	0.107915	0.946781	0.946781	0.107562	0.0879306	0.143726	0.111896	0.0891344	0.15639	0.0975971	0.0807551	0.116547	0.11305	0.0853079	0.154026	0.10883	0.092287	0.15159	0.00291872	0.425849	0.119191	0.099682	0.15353	0.119442	0.103143	0.136991	0.127329	0.104459	0.151708	0.127329	0.104459	0.151708	0.124763
Cholesterol in medium HDL	mmol/l	Lipoprotein subclasses	0.465269	0.405336	0.523113	0.472018	0.411252	0.51683	0.462664	0.411869	0.521449	0.468556	0.402141	0.535654	0.454155	0.402115	0.519148	0.687713	0.782726	0.43317	0.373221	0.485914	0.4482	0.395819	0.489669	0.414469	0.369681	0.479032	0.417618	0.374639	0.500368	0.437558	0.372711	0.47481	0.56818	0.618208	0.466495	0.425619	0.523096	0.474045	0.436248	0.530734	0.472179	0.426308	0.517504	0.472179	0.426308	0.517504	0.446674
Cholesteryl esters in medium HDL	mmol/l	Lipoprotein subclasses	0.385932	0.339209	0.430528	0.391266	0.34447	0.429322	0.383736	0.343087	0.430021	0.387998	0.336744	0.439106	0.378814	0.332517	0.429315	0.76461	0.816436	0.361471	0.312207	0.403887	0.370815	0.330259	0.407917	0.344325	0.311323	0.398701	0.346112	0.312998	0.418082	0.364533	0.309955	0.394379	0.614706	0.652418	0.389523	0.354761	0.434432	0.393673	0.3632	0.439139	0.391428	0.356896	0.430298	0.391428	0.356896	0.430298	0.374379
Free cholesterol in medium HDL	mmol/l	Lipoprotein subclasses	0.0779777	0.0664372	0.0898201	0.0807497	0.0668885	0.0911057	0.0778264	0.0690868	0.0881127	0.0788738	0.0665025	0.0916787	0.0751819	0.0652934	0.0866211	0.535421	0.72665	0.0719349	0.061066	0.0830059	0.0742958	0.0657036	0.0837593	0.069957	0.0564269	0.0836171	0.0713746	0.0623587	0.0846368	0.0707698	0.0603647	0.0807149	0.426066	0.541981	0.0772023	0.0698807	0.0905301	0.0793621	0.0733838	0.0916865	0.0806539	0.0701219	0.0903746	0.0806539	0.0701219	0.0903746	0.0725764
Total lipids in medium HDL	mmol/l	Lipoprotein subclasses	0.952678	0.86475	1.0578	0.968013	0.868222	1.05095	0.948371	0.883219	1.05775	0.959835	0.858258	1.08048	0.938593	0.850499	1.05047	0.820023	0.854602	0.879617	0.78298	0.97956	0.913723	0.815862	0.978018	0.860295	0.754078	0.989154	0.872387	0.790073	0.996233	0.875763	0.775531	0.957929	0.498197	0.567027	0.927878	0.865568	1.03956	0.94665	0.884064	1.07075	0.950659	0.869879	1.0452	0.950659	0.869879	1.0452	0.904495
Concentration of medium HDL particles	mmol/l	Lipoprotein subclasses	0.00354215	0.00312166	0.00397803	0.00358462	0.00311721	0.00395905	0.00356376	0.00318924	0.00391906	0.00354542	0.0030611	0.00407032	0.00347229	0.00307304	0.00390799	0.785243	0.823315	0.00324605	0.00280521	0.00364047	0.00337024	0.00297335	0.00365364	0.00309957	0.00272645	0.00364133	0.00322002	0.00286213	0.00372398	0.00323112	0.00279271	0.00354299	0.48183	0.562161	0.00343755	0.00317525	0.00392878	0.00352793	0.00329236	0.00406281	0.00355917	0.00320188	0.00393166	0.00355917	0.00320188	0.00393166	0.00332288
Phospholipids in medium HDL	mmol/l	Lipoprotein subclasses	0.443743	0.404646	0.490503	0.44219	0.399752	0.486152	0.45043	0.416351	0.49339	0.445484	0.400473	0.49487	0.439605	0.401283	0.483604	0.768389	0.816436	0.41398	0.369257	0.456451	0.421486	0.381716	0.453442	0.401126	0.351851	0.456735	0.406377	0.372201	0.461505	0.413335	0.368433	0.451214	0.462894	0.556116	0.433938	0.400916	0.47711	0.437678	0.409313	0.492019	0.442213	0.400098	0.47424	0.442213	0.400098	0.47424	0.426
Triglycerides in medium HDL	mmol/l	Lipoprotein subclasses	0.0466085	0.0379152	0.0565583	0.0445167	0.0345261	0.0533719	0.046899	0.0409138	0.0605884	0.047478	0.0373672	0.0565583	0.048267	0.0394581	0.0567724	0.181299	0.466362	0.0366512	0.0292379	0.0465731	0.0347293	0.028394	0.0444947	0.0352088	0.0262658	0.0436395	0.0406466	0.0352461	0.0474101	0.0369171	0.0287309	0.044949	0.0229357	0.449386	0.0312399	0.0254374	0.0397904	0.0305315	0.0259971	0.0367387	0.0315581	0.0242644	0.0423913	0.0315581	0.0242644	0.0423913	0.032726
Cholesterol in medium LDL	mmol/l	Lipoprotein subclasses	0.378948	0.328033	0.435167	0.378368	0.309872	0.434542	0.365802	0.323177	0.422514	0.382977	0.329684	0.43063	0.388051	0.332401	0.439914	0.723041	0.801834	0.362402	0.307044	0.416405	0.343952	0.295592	0.427744	0.363905	0.295574	0.412216	0.373842	0.322969	0.431263	0.361543	0.314134	0.401603	0.46258	0.556116	0.340714	0.29408	0.392968	0.338832	0.297785	0.406568	0.336098	0.295686	0.37868	0.336098	0.295686	0.37868	0.341328
Cholesteryl esters in medium LDL	mmol/l	Lipoprotein subclasses	0.274415	0.235806	0.315635	0.270941	0.223778	0.312811	0.268784	0.234561	0.315829	0.273897	0.236241	0.313013	0.286092	0.24131	0.316378	0.706528	0.791399	0.257411	0.219326	0.29918	0.246662	0.210402	0.307224	0.258326	0.209685	0.293844	0.27513	0.228162	0.31552	0.257451	0.228327	0.291987	0.429509	0.542373	0.240334	0.206563	0.279636	0.240943	0.210203	0.277628	0.238213	0.210666	0.270315	0.238213	0.210666	0.270315	0.239547
Free cholesterol in medium LDL	mmol/l	Lipoprotein subclasses	0.104628	0.0913059	0.119901	0.105221	0.08847	0.128499	0.100912	0.0901085	0.110993	0.107279	0.094818	0.121269	0.105157	0.0911713	0.118669	0.263857	0.556675	0.100034	0.0870373	0.116462	0.0975969	0.0816011	0.120175	0.0964797	0.0832569	0.114888	0.103632	0.0921849	0.118219	0.101784	0.0898096	0.112243	0.526556	0.580218	0.101046	0.0884588	0.116435	0.100067	0.0886901	0.123459	0.0995135	0.0908324	0.10908	0.0995135	0.0908324	0.10908	0.100857
Total lipids in medium LDL	mmol/l	Lipoprotein subclasses	0.56314	0.485465	0.645303	0.564269	0.470758	0.648509	0.548864	0.478739	0.634197	0.568811	0.50025	0.643557	0.566398	0.497751	0.644175	0.682692	0.782157	0.536001	0.464151	0.60738	0.507793	0.438423	0.624885	0.533463	0.447575	0.597558	0.554648	0.480251	0.62915	0.532331	0.477722	0.595349	0.39862	0.526422	0.499188	0.436378	0.576695	0.494871	0.438726	0.588774	0.496763	0.440468	0.558456	0.496763	0.440468	0.558456	0.498151
Concentration of medium LDL particles	mmol/l	Lipoprotein subclasses	0.000266008	0.000227818	0.000308108	0.000262011	0.000221432	0.000306175	0.000259923	0.000219844	0.000307109	0.000266667	0.000235167	0.000309594	0.000266712	0.000234197	0.000306886	0.78421	0.823315	0.000259287	0.000216083	0.000291677	0.000250968	0.000204441	0.000307117	0.00025589	0.000208485	0.000284924	0.000267135	0.000228822	0.000306601	0.000260849	0.000225459	0.000283868	0.525045	0.580218	0.000232586	0.00020456	0.000269456	0.000229276	0.000212236	0.000268794	0.00023435	0.000204151	0.000268689	0.00023435	0.000204151	0.000268689	0.000228681
Phospholipids in medium LDL	mmol/l	Lipoprotein subclasses	0.147778	0.128809	0.168455	0.149446	0.12341	0.174389	0.14446	0.12742	0.165219	0.150107	0.136854	0.172478	0.145502	0.130079	0.167151	0.534505	0.72665	0.141697	0.123801	0.15972	0.135623	0.117007	0.164339	0.141348	0.120507	0.155054	0.146928	0.12909	0.164988	0.139744	0.127056	0.157206	0.402462	0.52722	0.134089	0.118179	0.152311	0.130756	0.119379	0.157212	0.132475	0.118863	0.145204	0.132475	0.118863	0.145204	0.133232
Triglycerides in medium LDL	mmol/l	Lipoprotein subclasses	0.0360864	0.0302472	0.0410823	0.0354347	0.0283651	0.0407617	0.034316	0.0301734	0.0406739	0.0367922	0.0327668	0.0422212	0.0365447	0.0301168	0.0407325	0.196486	0.472112	0.0303459	0.0273447	0.0354524	0.0300723	0.0270441	0.0360053	0.0291729	0.026101	0.0346726	0.0323581	0.0292122	0.0354068	0.0304091	0.0274782	0.0355617	0.0798199	0.491472	0.0262705	0.0232905	0.0302382	0.026373	0.0232379	0.0300842	0.027261	0.025035	0.030653	0.027261	0.025035	0.030653	0.0253776
Cholesterol in medium VLDL	mmol/l	Lipoprotein subclasses	0.114955	0.0919318	0.138141	0.116997	0.0853712	0.139759	0.114917	0.0904992	0.126061	0.117233	0.097292	0.144392	0.106526	0.0948703	0.135822	0.48733	0.700557	0.122351	0.0945133	0.150545	0.113374	0.0909558	0.156766	0.117703	0.0858506	0.148737	0.13728	0.101985	0.152843	0.126522	0.099834	0.141073	0.35862	0.516526	0.113729	0.0879902	0.136711	0.117633	0.086067	0.138486	0.109671	0.0861952	0.135812	0.109671	0.0861952	0.135812	0.114739
Cholesteryl esters in medium VLDL	mmol/l	Lipoprotein subclasses	0.0564154	0.0452701	0.0724069	0.0642256	0.0449051	0.0739743	0.051345	0.0435467	0.0637997	0.0618759	0.0503472	0.0768022	0.0534199	0.0451655	0.0724192	0.132435	0.409128	0.062693	0.0490139	0.0782359	0.0611716	0.0461437	0.0862313	0.0607293	0.0442621	0.0742242	0.068458	0.0550025	0.0795824	0.0624664	0.0537304	0.0740076	0.405319	0.52722	0.0613988	0.0476572	0.0771057	0.0657765	0.0479544	0.0799026	0.0565654	0.0467861	0.0753415	0.0565654	0.0467861	0.0753415	0.0612764
Free cholesterol in medium VLDL	mmol/l	Lipoprotein subclasses	0.0567055	0.0456814	0.0691461	0.0566491	0.0416029	0.0693047	0.0568231	0.0416567	0.069432	0.0566327	0.0470338	0.0685993	0.057119	0.0469224	0.0669706	0.864394	0.89012	0.0571864	0.0451577	0.0702585	0.0543373	0.040972	0.0667345	0.0556753	0.0426231	0.0683617	0.0619791	0.0483003	0.0746702	0.0560159	0.0474479	0.0700646	0.318782	0.505222	0.0498422	0.0401005	0.0607653	0.0518566	0.0390102	0.0609696	0.0476165	0.0391718	0.0619488	0.0476165	0.0391718	0.0619488	0.0505041
Total lipids in medium VLDL	mmol/l	Lipoprotein subclasses	0.463824	0.376941	0.584752	0.449409	0.366687	0.564898	0.495711	0.369563	0.607548	0.446121	0.378344	0.596876	0.472268	0.408274	0.569192	0.520273	0.72256	0.456445	0.366383	0.552411	0.454411	0.335493	0.535079	0.45955	0.346431	0.557207	0.47751	0.411991	0.585255	0.432362	0.367951	0.553698	0.241193	0.491472	0.383561	0.31686	0.475009	0.379256	0.320558	0.447188	0.37791	0.291295	0.505725	0.37791	0.291295	0.505725	0.393566
Concentration of medium VLDL particles	mmol/l	Lipoprotein subclasses	2.70791e-05	2.18639e-05	3.35566e-05	2.6411e-05	2.09599e-05	3.21944e-05	2.79146e-05	2.10022e-05	3.37066e-05	2.59799e-05	2.17715e-05	3.45624e-05	2.74017e-05	2.37053e-05	3.2359e-05	0.663045	0.769844	2.6665e-05	2.14043e-05	3.27522e-05	2.64159e-05	1.94037e-05	3.17892e-05	2.6665e-05	2.0255e-05	3.3333e-05	2.77183e-05	2.33698e-05	3.52594e-05	2.54721e-05	2.266e-05	3.27478e-05	0.287906	0.502526	2.27814e-05	1.88346e-05	2.81689e-05	2.26419e-05	1.91803e-05	2.67975e-05	2.17708e-05	1.77205e-05	2.90154e-05	2.17708e-05	1.77205e-05	2.90154e-05	2.3287e-05
Phospholipids in medium VLDL	mmol/l	Lipoprotein subclasses	0.100095	0.0789916	0.123377	0.0979097	0.0770461	0.120469	0.100095	0.0752145	0.123502	0.0973172	0.079222	0.124499	0.102565	0.0862066	0.117976	0.748922	0.816436	0.0985372	0.0786236	0.120419	0.0990896	0.069	0.110475	0.0980456	0.0719844	0.12065	0.103065	0.0838652	0.128491	0.0939583	0.0828582	0.117497	0.301558	0.505222	0.0831534	0.0687071	0.103309	0.082994	0.0671289	0.102333	0.0793268	0.0645561	0.10749	0.0793268	0.0645561	0.10749	0.0846784
Triglycerides in medium VLDL	mmol/l	Lipoprotein subclasses	0.255453	0.197115	0.326111	0.23631	0.179986	0.304566	0.270373	0.201623	0.354639	0.248634	0.196621	0.337632	0.26121	0.204347	0.32335	0.194016	0.472112	0.231757	0.181922	0.29547	0.221753	0.17605	0.279433	0.226278	0.16589	0.29547	0.251454	0.212511	0.302775	0.227048	0.167574	0.299851	0.191139	0.491472	0.188282	0.146746	0.243696	0.183829	0.153144	0.212549	0.193018	0.134366	0.25839	0.193018	0.134366	0.25839	0.197512
Monounsaturated fatty acids	mmol/l	Fatty acids	3.13499	2.61965	3.74744	3.00247	2.54727	3.57265	3.16196	2.66049	3.9197	2.97657	2.54285	3.63548	3.29958	2.74616	3.83763	0.299691	0.589166	2.74594	2.37503	3.21029	2.73117	2.40008	3.16306	2.58265	2.30221	3.16576	2.99265	2.55054	3.39904	2.7269	2.445	3.08535	0.0888113	0.491472	2.4767	2.12796	2.78529	2.44534	2.17051	2.71188	2.56828	2.10814	2.95159	2.56828	2.10814	2.95159	2.50298
Total cholesterol minus HDL-C	mmol/l	Cholesterol	2.63391	2.32444	2.99485	2.67336	2.28643	3.04915	2.59184	2.31024	2.87516	2.69214	2.39644	3.10727	2.57725	2.31642	2.98001	0.521226	0.72256	2.58648	2.25601	2.98426	2.47425	2.18356	3.02341	2.512	2.16703	2.90903	2.68704	2.36136	3.06369	2.58648	2.33541	2.9549	0.238556	0.491472	2.51964	2.22258	2.8937	2.52743	2.25658	2.99373	2.49748	2.20538	2.82385	2.49748	2.20538	2.82385	2.49423
Omega-3 fatty acids	mmol/l	Fatty acids	0.609331	0.510271	0.748076	0.647215	0.531734	0.832576	0.562634	0.475967	0.634326	0.695366	0.610796	0.828086	0.549728	0.477119	0.676705	4.64087e-07	2.67624e-05	0.519064	0.443788	0.589987	0.495796	0.443107	0.575508	0.505585	0.440404	0.587677	0.541785	0.481401	0.614589	0.497742	0.442384	0.572502	0.206416	0.491472	0.463728	0.385323	0.553712	0.475723	0.398562	0.555286	0.455543	0.406477	0.555395	0.455543	0.406477	0.555395	0.464711
Omega-6 fatty acids	mmol/l	Fatty acids	4.53405	4.20152	4.89109	4.472	4.06255	4.85651	4.54659	4.20092	4.84456	4.43001	4.20824	4.9434	4.54704	4.25761	4.94231	0.709057	0.791399	4.35785	4.03163	4.78017	4.35485	3.95551	4.74384	4.32129	3.95143	4.60185	4.43637	4.13844	4.87767	4.30032	4.05924	4.73794	0.23564	0.491472	4.2716	3.96001	4.57094	4.27012	4.0266	4.68536	4.21009	3.91356	4.61224	4.21009	3.91356	4.61224	4.27627
Omega-6 fatty acids/omega-3 fatty acids	ratio	Fatty acids	7.69138	6.2807	9.03605	6.82337	5.44281	8.57057	8.18337	7.26253	9.12902	6.42813	5.19233	8.03109	8.42256	7.13667	9.2542	2.13077e-07	1.84312e-05	8.58695	7.6592	9.63213	8.65981	7.8243	9.48936	8.58461	7.78117	9.65957	8.22636	7.35998	9.57671	8.76539	7.90646	9.71877	0.573242	0.619818	9.34559	8.13883	10.4944	9.43583	7.92815	10.4066	9.0545	8.06475	10.2344	9.0545	8.06475	10.2344	9.36087
Phenylalanine	mmol/l	Amino acids	0.0531283	0.047752	0.0607959	0.0517572	0.0453927	0.0583646	0.0540122	0.0464624	0.0622498	0.0534153	0.0497925	0.0621127	0.0540992	0.0482734	0.0625675	0.335474	0.617414	0.0678088	0.0588682	0.0784497	0.0702272	0.0618507	0.083378	0.0639551	0.0555978	0.0699802	0.0693385	0.0573761	0.0790205	0.066127	0.0603463	0.0788986	0.0374298	0.453305	0.067936	0.0601957	0.0779243	0.0679477	0.0605383	0.077624	0.0672518	0.059805	0.0793543	0.0672518	0.059805	0.0793543	0.069277
Phosphatidylcholines	mmol/l	Other lipids	2.1724	2.00663	2.35955	2.18698	1.94881	2.34147	2.14591	2.01871	2.3254	2.22787	2.04197	2.39736	2.16317	2.00694	2.35412	0.57643	0.73711	2.01531	1.84997	2.15863	2.01929	1.83454	2.18009	1.96282	1.76618	2.11704	2.06149	1.93064	2.17788	1.99902	1.8876	2.13563	0.0911033	0.491472	1.99429	1.83857	2.18301	2.05039	1.8384	2.16713	2.05787	1.8313	2.20963	2.05787	1.8313	2.20963	1.93029
Phosphoglycerides	mmol/l	Other lipids	2.2998	2.12475	2.52692	2.34254	2.0695	2.50375	2.27975	2.17187	2.44358	2.32441	2.15423	2.57275	2.2821	2.11293	2.50741	0.627073	0.748255	2.14632	1.98492	2.29844	2.15836	1.94128	2.32275	2.09483	1.88588	2.27602	2.19978	2.05897	2.32366	2.14979	2.01788	2.24448	0.0812407	0.491472	2.13031	1.94892	2.33857	2.1808	1.94213	2.33858	2.17852	1.94654	2.36968	2.17852	1.94654	2.36968	2.08355
Polyunsaturated fatty acids	mmol/l	Fatty acids	5.15466	4.75827	5.57912	5.11339	4.63483	5.51219	5.1355	4.7103	5.48179	5.15812	4.8629	5.81184	5.1628	4.76549	5.54871	0.382174	0.617907	4.86334	4.51537	5.37578	4.88094	4.42322	5.3373	4.82349	4.37352	5.17575	5.01947	4.63893	5.50531	4.81159	4.55902	5.26545	0.154243	0.491472	4.74662	4.36236	5.15057	4.78919	4.41095	5.27495	4.68437	4.35334	5.17967	4.68437	4.35334	5.17967	4.71881
Polyunsaturated fatty acids/monounsaturated fatty acids	ratio	Fatty acids	1.67776	1.42748	1.85914	1.70555	1.56626	1.88425	1.61706	1.36158	1.7705	1.72526	1.54143	1.90594	1.58654	1.37741	1.84607	0.0267093	0.297994	1.78036	1.58926	1.94673	1.78006	1.61692	1.94497	1.86917	1.63877	2.01449	1.74056	1.55123	1.88293	1.76845	1.61349	1.89796	0.158406	0.491472	1.95976	1.75959	2.09832	1.97708	1.82049	2.11999	1.9208	1.71145	2.09237	1.9208	1.71145	2.09237	1.93591
Pyruvate	mmol/l	Glycolysis related metabolites	0.0771978	0.0667484	0.0917081	0.0748788	0.0619677	0.0876112	0.0770569	0.0637772	0.0943896	0.0758737	0.0694877	0.0913591	0.0804936	0.0710468	0.0973837	0.139251	0.411506	0.0814681	0.0692355	0.0959592	0.082688	0.0717118	0.0945682	0.0770932	0.0628449	0.0980311	0.0816429	0.0699083	0.0950613	0.081643	0.0723118	0.102036	0.487423	0.562161	0.0746054	0.058265	0.0914737	0.0773138	0.0559405	0.0946829	0.0701396	0.0567448	0.0821785	0.0701396	0.0567448	0.0821785	0.074853
Remnant cholesterol (non-HDL, non-LDL -cholesterol)	mmol/l	Cholesterol	1.15385	1.01342	1.30692	1.17024	0.97722	1.33233	1.11773	1.00599	1.2589	1.19357	1.04183	1.3431	1.1383	1.01681	1.26358	0.371547	0.617907	1.1471	1.00956	1.32872	1.11622	0.962056	1.36561	1.1156	0.939776	1.29652	1.22646	1.04843	1.38342	1.1472	1.04333	1.31983	0.187559	0.491472	1.10495	0.966656	1.27292	1.13603	0.969668	1.31093	1.07627	0.945198	1.24405	1.07627	0.945198	1.24405	1.10047
Cholesterol in small HDL	mmol/l	Lipoprotein subclasses	0.43503	0.408519	0.466297	0.438709	0.40397	0.458057	0.433655	0.412003	0.46321	0.433875	0.414783	0.466801	0.436796	0.407483	0.469288	0.923412	0.928781	0.404847	0.37958	0.431311	0.404666	0.379735	0.430189	0.402084	0.3755	0.426061	0.41604	0.385314	0.439195	0.403377	0.375416	0.429348	0.473513	0.561081	0.416256	0.387742	0.44457	0.426284	0.392626	0.445051	0.415897	0.381474	0.439134	0.415897	0.381474	0.439134	0.407946
Cholesteryl esters in small HDL	mmol/l	Lipoprotein subclasses	0.322906	0.304212	0.346115	0.325538	0.301774	0.34396	0.322437	0.306103	0.346788	0.321283	0.304508	0.338139	0.326555	0.307728	0.35535	0.667742	0.770129	0.303266	0.28164	0.322314	0.298608	0.280604	0.32041	0.303019	0.28019	0.31905	0.308554	0.284506	0.327596	0.299311	0.277352	0.320761	0.59141	0.63549	0.312128	0.289112	0.333454	0.319397	0.294992	0.335007	0.312014	0.279855	0.328541	0.312014	0.279855	0.328541	0.308039
Free cholesterol in small HDL	mmol/l	Lipoprotein subclasses	0.110931	0.10338	0.11954	0.110402	0.10314	0.120371	0.111128	0.103288	0.115993	0.11171	0.105495	0.118608	0.109759	0.102347	0.121027	0.643508	0.752209	0.103307	0.0960053	0.109901	0.103306	0.0955965	0.110425	0.101292	0.0939282	0.107687	0.106422	0.0983622	0.111671	0.102376	0.0964508	0.108877	0.258404	0.495429	0.1036	0.0964771	0.111524	0.105115	0.0970442	0.110624	0.104021	0.0972891	0.112623	0.104021	0.0972891	0.112623	0.102233
Total lipids in small HDL	mmol/l	Lipoprotein subclasses	1.11985	1.05206	1.18912	1.1064	1.0301	1.16684	1.13531	1.06166	1.19483	1.10153	1.05288	1.17939	1.12512	1.0531	1.19765	0.564928	0.73711	1.03603	0.956905	1.08533	1.03344	0.967321	1.0815	1.00561	0.946639	1.07697	1.053	0.98006	1.10908	1.01901	0.954824	1.0794	0.215644	0.491472	1.03806	0.977085	1.10243	1.03891	0.978372	1.10986	1.03951	0.972204	1.1047	1.03951	0.972204	1.1047	1.02618
Concentration of small HDL particles	mmol/l	Lipoprotein subclasses	0.00946267	0.00889403	0.0100179	0.00944534	0.00876389	0.00983149	0.00948248	0.00894399	0.0100407	0.00936318	0.00886778	0.00996135	0.00949145	0.00891694	0.0101508	0.769243	0.816436	0.00875008	0.00818786	0.00924646	0.0087465	0.00825331	0.00920656	0.00868971	0.00805765	0.0091368	0.00897002	0.00828847	0.00945367	0.00870449	0.00810517	0.00921222	0.335494	0.516526	0.00886763	0.00830112	0.00951348	0.00909319	0.00836148	0.00955258	0.00885564	0.00819903	0.00940548	0.00885564	0.00819903	0.00940548	0.00869346
Phospholipids in small HDL	mmol/l	Lipoprotein subclasses	0.625959	0.589935	0.669298	0.625191	0.576995	0.656611	0.637473	0.595457	0.676835	0.618545	0.592567	0.662505	0.634178	0.591201	0.679117	0.423466	0.648316	0.577521	0.534538	0.610792	0.577186	0.540958	0.609854	0.56808	0.530149	0.61656	0.587705	0.557978	0.619699	0.568956	0.533949	0.607533	0.194609	0.491472	0.589549	0.550036	0.619565	0.590645	0.554546	0.621052	0.585151	0.543518	0.627465	0.585151	0.543518	0.627465	0.574758
Triglycerides in small HDL	mmol/l	Lipoprotein subclasses	0.0533266	0.0453407	0.0632142	0.0518019	0.0424412	0.0610156	0.0548412	0.046372	0.0664031	0.0523331	0.0456644	0.0624126	0.0548642	0.0470925	0.064883	0.18331	0.466362	0.044613	0.0377603	0.0511207	0.0420643	0.0365059	0.047679	0.0434372	0.0350497	0.0521639	0.0471671	0.0422397	0.0536192	0.0441793	0.0376322	0.0512875	0.0758596	0.491472	0.0372399	0.0320913	0.043596	0.0368434	0.033064	0.0414613	0.03863	0.0308189	0.0453887	0.03863	0.0308189	0.0453887	0.037921
Cholesterol in small LDL	mmol/l	Lipoprotein subclasses	0.16239	0.144279	0.183658	0.163929	0.138454	0.187515	0.160235	0.142299	0.180819	0.165608	0.150495	0.183658	0.160247	0.147154	0.186167	0.579462	0.73711	0.160072	0.140904	0.179016	0.152657	0.134121	0.186146	0.156882	0.138116	0.179092	0.16331	0.146922	0.185483	0.160566	0.143782	0.176797	0.516404	0.578647	0.152765	0.136152	0.172012	0.152739	0.135281	0.178298	0.149998	0.1384	0.16397	0.149998	0.1384	0.16397	0.151915
Cholesteryl esters in small LDL	mmol/l	Lipoprotein subclasses	0.114745	0.1012	0.130674	0.11356	0.0955331	0.132547	0.115515	0.100203	0.129527	0.114924	0.104885	0.132465	0.114571	0.104908	0.130572	0.59667	0.742618	0.112783	0.0986935	0.127195	0.106893	0.0943325	0.130988	0.111896	0.0979894	0.125692	0.117411	0.102063	0.131823	0.113148	0.104019	0.122249	0.436896	0.545504	0.106561	0.0948107	0.120304	0.106192	0.0947653	0.123339	0.10449	0.0966152	0.118383	0.10449	0.0966152	0.118383	0.105996
Free cholesterol in small LDL	mmol/l	Lipoprotein subclasses	0.0477066	0.0420268	0.0541698	0.0486229	0.0413077	0.0553671	0.0462848	0.0419622	0.0510801	0.0499527	0.0443812	0.054417	0.0471107	0.0419139	0.0552673	0.395331	0.627086	0.046731	0.0415101	0.0532585	0.0459133	0.040156	0.0546462	0.0459361	0.0409352	0.051281	0.0473784	0.0436606	0.0531541	0.0473191	0.0413489	0.0513703	0.785028	0.808392	0.0463676	0.0413614	0.0516998	0.0455127	0.0414885	0.0542669	0.0445285	0.041698	0.0495783	0.0445285	0.041698	0.0495783	0.0461147
Total lipids in small LDL	mmol/l	Lipoprotein subclasses	0.267432	0.240204	0.297789	0.266577	0.227974	0.304253	0.261607	0.232083	0.295641	0.270663	0.246234	0.305044	0.263854	0.243032	0.296647	0.522081	0.72256	0.259475	0.232298	0.28828	0.251092	0.221739	0.298785	0.255019	0.225077	0.287473	0.265815	0.240055	0.299988	0.261543	0.239381	0.279936	0.50613	0.57229	0.24528	0.221624	0.274311	0.242312	0.221064	0.280008	0.239712	0.226015	0.265718	0.239712	0.226015	0.265718	0.24333
Concentration of small LDL particles	mmol/l	Lipoprotein subclasses	0.000153374	0.000137995	0.000174571	0.000152844	0.000132398	0.000173686	0.000152731	0.000135764	0.000169357	0.000156253	0.000141427	0.000176004	0.000153027	0.000143322	0.000176548	0.489985	0.700557	0.000151565	0.000134506	0.000167208	0.000146119	0.000130204	0.000171748	0.000150452	0.000133767	0.000166545	0.00015339	0.000141587	0.000169892	0.000152292	0.000139971	0.000165191	0.66312	0.691083	0.000142619	0.000129417	0.000158217	0.00014108	0.000129826	0.000163358	0.00014262	0.00012941	0.000157118	0.00014262	0.00012941	0.000157118	0.00013906
Phospholipids in small LDL	mmol/l	Lipoprotein subclasses	0.0866289	0.0778265	0.0959732	0.0866289	0.0762027	0.0981727	0.084464	0.077559	0.0936332	0.0892404	0.0799769	0.0981203	0.0841387	0.0776576	0.0942589	0.318059	0.607516	0.0859978	0.0781678	0.0937769	0.0853252	0.0745884	0.0965864	0.083561	0.0759522	0.0934976	0.0871746	0.0799813	0.0973073	0.0869076	0.0791232	0.0919598	0.633441	0.668203	0.0811606	0.0747926	0.0898883	0.0812787	0.0749795	0.0919522	0.080945	0.0750284	0.0898891	0.080945	0.0750284	0.0898891	0.0798503
Triglycerides in small LDL	mmol/l	Lipoprotein subclasses	0.0163688	0.0134163	0.0198655	0.0158491	0.012327	0.0188738	0.0164281	0.0131639	0.0206473	0.0164326	0.0140585	0.0202109	0.0165903	0.0134769	0.0200827	0.380637	0.617907	0.0138984	0.0120635	0.0163421	0.0135786	0.0120836	0.015677	0.0128767	0.0110453	0.0161467	0.0151364	0.0126541	0.0173047	0.0137976	0.0123513	0.0155477	0.0684899	0.491472	0.0111444	0.00975595	0.0131222	0.0109699	0.00988236	0.0124731	0.0116506	0.00979454	0.0135436	0.0116506	0.00979454	0.0135436	0.0109229
Cholesterol in small VLDL	mmol/l	Lipoprotein subclasses	0.116912	0.0954394	0.141632	0.117409	0.092258	0.149503	0.110988	0.0885133	0.13562	0.122579	0.104422	0.144481	0.119185	0.0993033	0.137524	0.158303	0.435049	0.121812	0.101622	0.1402	0.117506	0.0935364	0.144877	0.119666	0.0907038	0.136881	0.126208	0.105092	0.146539	0.121012	0.107713	0.137006	0.3538	0.516526	0.105485	0.0890474	0.124739	0.109752	0.0876385	0.123457	0.103125	0.0893734	0.13068	0.103125	0.0893734	0.13068	0.105402
Cholesteryl esters in small VLDL	mmol/l	Lipoprotein subclasses	0.0734001	0.0597535	0.0895552	0.0722209	0.0586449	0.0921217	0.0670385	0.0537259	0.0840476	0.0754368	0.0660259	0.091764	0.0747642	0.0613884	0.0848577	0.102457	0.340868	0.0751583	0.0635636	0.0874174	0.0744835	0.0576283	0.0892502	0.0725432	0.0558004	0.0838829	0.077337	0.0651164	0.0906291	0.0745672	0.0666495	0.0864187	0.370793	0.517112	0.0653883	0.0544359	0.0764829	0.0667767	0.052819	0.0744155	0.0620196	0.054633	0.0809385	0.0620196	0.054633	0.0809385	0.0655531
Free cholesterol in small VLDL	mmol/l	Lipoprotein subclasses	0.0447044	0.0363716	0.0533481	0.04396	0.0343817	0.0563624	0.045011	0.0347128	0.0509382	0.0452146	0.0385041	0.0540673	0.044521	0.0378711	0.0513603	0.361196	0.617907	0.0464307	0.0384463	0.0536174	0.0446629	0.0354925	0.0550788	0.0457739	0.0336945	0.052751	0.0487293	0.0405434	0.0559734	0.046578	0.040482	0.0510884	0.364255	0.516526	0.0412581	0.0345166	0.0487403	0.0416293	0.0335127	0.0487958	0.040253	0.03428	0.0493643	0.040253	0.03428	0.0493643	0.0409962
Total lipids in small VLDL	mmol/l	Lipoprotein subclasses	0.360119	0.302215	0.431429	0.356804	0.296402	0.423617	0.356328	0.28807	0.436837	0.355853	0.308629	0.451982	0.369293	0.306675	0.423598	0.552363	0.73711	0.339558	0.28983	0.410366	0.333832	0.273462	0.376252	0.326999	0.264804	0.41337	0.346643	0.309708	0.425619	0.338613	0.297206	0.406205	0.305701	0.505222	0.2865	0.24222	0.336047	0.2782	0.24205	0.318694	0.289688	0.229075	0.350613	0.289688	0.229075	0.350613	0.28485
Concentration of small VLDL particles	mmol/l	Lipoprotein subclasses	3.49116e-05	2.88992e-05	4.24942e-05	3.478e-05	2.81983e-05	4.07019e-05	3.48783e-05	2.82286e-05	4.28509e-05	3.48559e-05	2.96116e-05	4.49209e-05	3.54587e-05	2.9733e-05	4.16777e-05	0.577685	0.73711	3.26966e-05	2.76879e-05	4.011e-05	3.23841e-05	2.60278e-05	3.71418e-05	3.18165e-05	2.4899e-05	4.0556e-05	3.40509e-05	2.95003e-05	4.15397e-05	3.29268e-05	2.87658e-05	3.96534e-05	0.284277	0.502526	2.74789e-05	2.33012e-05	3.23206e-05	2.69791e-05	2.3827e-05	2.99761e-05	2.7882e-05	2.17728e-05	3.3931e-05	2.7882e-05	2.17728e-05	3.3931e-05	2.7002e-05
Phospholipids in small VLDL	mmol/l	Lipoprotein subclasses	0.0791152	0.0669639	0.0958419	0.078643	0.0656945	0.0964704	0.0775876	0.06111	0.0926787	0.0803464	0.0693817	0.0981574	0.0797207	0.0687176	0.0943112	0.512958	0.72256	0.079302	0.0669907	0.0930842	0.0773028	0.0611225	0.0878968	0.0761438	0.0617497	0.0905796	0.0807367	0.0699882	0.0965293	0.0790334	0.0699812	0.0931456	0.320082	0.505222	0.0682574	0.0579665	0.0795311	0.0697698	0.0569869	0.0791509	0.0675806	0.0582654	0.0826966	0.0675806	0.0582654	0.0826966	0.0681437
Triglycerides in small VLDL	mmol/l	Lipoprotein subclasses	0.159343	0.128718	0.199908	0.155561	0.117159	0.192958	0.159951	0.130612	0.198569	0.162097	0.131858	0.202912	0.161926	0.130868	0.199179	0.448467	0.680569	0.141379	0.114842	0.169435	0.134411	0.110935	0.162393	0.1352	0.101864	0.178935	0.14785	0.130759	0.171546	0.140964	0.117978	0.168457	0.221936	0.491472	0.108012	0.0860802	0.136989	0.102355	0.0914865	0.120365	0.117882	0.0849013	0.144775	0.117882	0.0849013	0.144775	0.108488
Saturated fatty acids	mmol/l	Fatty acids	3.97755	3.51747	4.59927	3.8896	3.39348	4.43644	4.07799	3.61162	4.86941	3.85003	3.58684	4.64298	4.13935	3.51764	4.58445	0.329188	0.612361	3.47973	3.15506	4.00627	3.53062	3.14935	3.80729	3.30131	2.94504	3.92046	3.70108	3.36274	4.19461	3.43531	3.15676	3.96822	0.034315	0.453305	3.30396	2.98009	3.64172	3.38404	3.01655	3.58274	3.36916	2.99982	3.72815	3.36916	2.99982	3.72815	3.253
Sphingomyelins	mmol/l	Other lipids	0.410397	0.37785	0.447456	0.414894	0.376646	0.453381	0.398845	0.372622	0.431942	0.420237	0.387472	0.457495	0.395518	0.364046	0.44218	0.043724	0.297994	0.406157	0.379536	0.436647	0.409678	0.381451	0.445607	0.394629	0.357741	0.428901	0.412884	0.389623	0.436329	0.405552	0.382146	0.433332	0.135444	0.491472	0.41143	0.379528	0.446935	0.419321	0.380009	0.453164	0.413378	0.381029	0.443416	0.413378	0.381029	0.443416	0.403921
Triglycerides/phosphoglycerides	ratio	Other lipids	0.52468	0.419653	0.690015	0.474024	0.401379	0.605524	0.567516	0.453925	0.729379	0.513788	0.400855	0.65119	0.524218	0.427954	0.714981	0.057198	0.297994	0.497709	0.393393	0.621096	0.481525	0.38758	0.585227	0.480645	0.374612	0.652235	0.519246	0.429	0.646531	0.500008	0.388606	0.6125	0.469426	0.560074	0.386029	0.323958	0.483514	0.374718	0.331586	0.447339	0.41083	0.306601	0.537843	0.41083	0.306601	0.537843	0.384087
Total concentration of branched-chain amino acids (leucine + isoleucine + valine)	mmol/l	Amino acids	0.280683	0.24164	0.31336	0.281726	0.23913	0.303405	0.273433	0.239751	0.312366	0.278715	0.246598	0.317062	0.284345	0.247975	0.329152	0.91153	0.922191	0.355217	0.297427	0.463585	0.376465	0.298319	0.497688	0.318591	0.278456	0.376546	0.371099	0.296689	0.480768	0.355397	0.310416	0.473648	0.0053326	0.425849	0.397359	0.331035	0.497634	0.393028	0.34115	0.452371	0.416017	0.348315	0.498154	0.416017	0.348315	0.498154	0.430576
Total cholesterol	mmol/l	Cholesterol	3.86059	3.51965	4.2474	3.86248	3.45788	4.3235	3.79362	3.46971	4.15574	4.00782	3.69547	4.27498	3.77928	3.4996	4.1953	0.236172	0.516407	3.76878	3.48375	4.16395	3.72695	3.45923	4.27477	3.67004	3.36756	4.09688	3.91348	3.55268	4.2456	3.80543	3.53748	4.05486	0.230055	0.491472	3.81319	3.47267	4.26127	3.86735	3.5777	4.36097	3.78508	3.47053	4.21139	3.78508	3.47053	4.21139	3.75583
Total esterified cholesterol	mmol/l	Cholesteryl esters	2.82126	2.5362	3.10026	2.82576	2.52096	3.15753	2.76126	2.52692	3.02143	2.93288	2.68668	3.16	2.75229	2.51176	3.07869	0.229207	0.514972	2.75691	2.53486	3.02362	2.72553	2.53289	3.13083	2.66748	2.46676	2.99863	2.83813	2.60478	3.07397	2.76033	2.58488	2.9704	0.259969	0.495429	2.82596	2.54711	3.13773	2.8483	2.62552	3.20917	2.82275	2.54057	3.08302	2.82275	2.54057	3.08302	2.77544
Total fatty acids	mmol/l	Fatty acids	12.3746	10.9822	13.8135	12.1702	10.7238	13.4642	12.4596	11.013	14.1978	11.9488	11.0973	14.1245	12.5773	11.1245	13.7692	0.604437	0.746911	11.1567	10.1436	12.6245	11.1238	9.96016	12.301	10.7876	9.64935	12.6618	11.9182	10.6987	12.8537	11.0149	10.1777	12.0622	0.0558265	0.459904	10.5774	9.56459	11.5168	10.6353	9.48699	11.4942	10.9676	9.47379	11.699	10.9676	9.47379	11.699	10.5784
Total free cholesterol	mmol/l	Free cholesterol	1.04418	0.946315	1.15477	1.04418	0.926494	1.16865	1.02022	0.941481	1.11842	1.07419	0.991162	1.19158	1.01656	0.934794	1.13097	0.28493	0.573173	1.02926	0.946298	1.13475	1.00568	0.91085	1.14832	1.00054	0.899232	1.10786	1.05428	0.955207	1.15818	1.02926	0.962571	1.10925	0.177756	0.491472	1.00704	0.917921	1.12897	1.01905	0.943693	1.18622	0.994341	0.914576	1.1162	0.994341	0.914576	1.1162	0.999188
Total lipids in lipoprotein particles	mmol/l	Total lipids	7.73246	7.07727	8.55236	7.67471	6.8537	8.49772	7.75442	7.15009	8.50333	7.79792	7.19977	8.74082	7.77781	7.18773	8.37787	0.634219	0.751506	7.38843	6.77311	8.02109	7.34325	6.6546	8.08459	7.15715	6.48005	7.92153	7.55597	7.1494	8.31248	7.33367	6.79282	7.91164	0.138934	0.491472	7.18576	6.5433	7.83639	7.43227	6.78984	7.88549	7.15138	6.53519	7.78368	7.15138	6.53519	7.78368	7.05316
Total concentration of lipoprotein particles	mmol/l	Lipoprotein particle concentrations	0.0158255	0.0147071	0.0171234	0.0159483	0.0144108	0.0171262	0.0157029	0.014843	0.0166114	0.0159467	0.0151013	0.0172024	0.0156168	0.014352	0.0170921	0.697826	0.789045	0.0148007	0.013837	0.0159483	0.0149418	0.0140629	0.0160493	0.0144862	0.013334	0.016239	0.0150697	0.0139615	0.0160652	0.0146574	0.0137862	0.0156279	0.448523	0.553821	0.0153785	0.0142929	0.0166275	0.0157242	0.0144059	0.0168728	0.0155383	0.0143789	0.0166789	0.0155383	0.0143789	0.0166789	0.0149281
Total phospholipids in lipoprotein particles	mmol/l	Phospholipids	2.55193	2.36119	2.76322	2.54661	2.31615	2.80046	2.58354	2.3664	2.72185	2.60875	2.40864	2.87942	2.54205	2.35688	2.72875	0.466765	0.686591	2.45965	2.29589	2.63405	2.49306	2.25219	2.66494	2.41875	2.19318	2.5813	2.49605	2.38277	2.65564	2.4368	2.31548	2.59196	0.16291	0.491472	2.46955	2.26287	2.68664	2.53007	2.29936	2.73019	2.46992	2.31251	2.68609	2.46992	2.31251	2.68609	2.41811
Total triglycerides	mmol/l	Triglycerides	1.21204	0.938061	1.59735	1.12652	0.858851	1.43745	1.35104	0.99512	1.69922	1.22191	0.945391	1.53091	1.24981	0.988379	1.71564	0.142815	0.411506	1.03734	0.839457	1.32444	1.02098	0.780509	1.2748	0.985354	0.76744	1.34897	1.17141	0.955787	1.41641	1.05791	0.843008	1.29332	0.0960483	0.491472	0.83595	0.655143	1.05205	0.811998	0.681321	0.952819	0.846251	0.62385	1.12833	0.846251	0.62385	1.12833	0.848152
Tyrosine	mmol/l	Amino acids	0.0617143	0.0539147	0.0727707	0.0600634	0.0526332	0.0711664	0.0617143	0.0550846	0.0710269	0.0600172	0.0539929	0.0770583	0.0632632	0.0530501	0.0738543	0.882596	0.903485	0.0641135	0.0532056	0.080208	0.0654639	0.0550219	0.080683	0.0577322	0.0498782	0.0726102	0.0693246	0.0571074	0.0857331	0.0625159	0.0532639	0.0815021	0.0103206	0.425849	0.0657384	0.0532882	0.0816588	0.0650399	0.0555883	0.0771429	0.0658549	0.0526857	0.0819743	0.0658549	0.0526857	0.0819743	0.0681942
Unsaturation	degree	Fatty acids	1.29607	1.24747	1.33786	1.31994	1.26159	1.35366	1.26882	1.23087	1.31192	1.32438	1.28321	1.36625	1.28718	1.23263	1.31685	5.66871e-06	0.000245172	1.31702	1.28381	1.35408	1.31613	1.28656	1.35016	1.33206	1.29649	1.36032	1.31249	1.27998	1.34146	1.30984	1.27845	1.34602	0.201974	0.491472	1.33667	1.30073	1.37105	1.33595	1.31689	1.37087	1.34268	1.28489	1.37013	1.34268	1.28489	1.37013	1.3287
Valine	mmol/l	Amino acids	0.150519	0.133858	0.166344	0.151439	0.130394	0.164452	0.145137	0.131069	0.16079	0.147915	0.135669	0.165377	0.152755	0.138308	0.172542	0.612022	0.74722	0.198086	0.170887	0.250272	0.210654	0.170887	0.269512	0.182678	0.162524	0.213232	0.20165	0.173066	0.265658	0.198778	0.17523	0.257107	0.00938312	0.425849	0.224383	0.192922	0.26931	0.221962	0.193817	0.25611	0.236803	0.204185	0.275071	0.236803	0.204185	0.275071	0.242913
VLDL cholesterol	mmol/l	Cholesterol	0.520292	0.416649	0.631956	0.517608	0.403162	0.624862	0.510999	0.40535	0.635056	0.520691	0.421302	0.655008	0.529976	0.446751	0.625513	0.616308	0.74722	0.515946	0.422123	0.620854	0.50678	0.395215	0.589606	0.495688	0.39046	0.598525	0.549271	0.448976	0.651136	0.493926	0.446532	0.619524	0.246615	0.493368	0.453273	0.373134	0.534684	0.454613	0.373179	0.538762	0.42935	0.357675	0.543886	0.42935	0.357675	0.543886	0.4626
Cholesteryl esters in VLDL	mmol/l	Cholesteryl esters	0.307306	0.249368	0.356049	0.296582	0.230813	0.357932	0.302763	0.23436	0.349102	0.307306	0.256202	0.356944	0.311478	0.259331	0.352616	0.571622	0.73711	0.302596	0.253332	0.365161	0.292126	0.24058	0.353433	0.29533	0.232076	0.356791	0.329064	0.266347	0.379042	0.301154	0.262258	0.369458	0.233484	0.491472	0.277351	0.226138	0.32285	0.284404	0.226757	0.332386	0.264213	0.221924	0.336809	0.264213	0.221924	0.336809	0.280792
Free cholesterol in VLDL	mmol/l	Free cholesterol	0.212325	0.168741	0.270625	0.200944	0.162655	0.255618	0.222131	0.167597	0.264707	0.210266	0.165966	0.286386	0.215334	0.182737	0.279335	0.469014	0.686591	0.206138	0.166057	0.253514	0.200438	0.159729	0.241844	0.198492	0.151276	0.258186	0.219983	0.184066	0.2628	0.204262	0.167556	0.254864	0.23211	0.491472	0.177051	0.143002	0.210521	0.172136	0.148748	0.208262	0.16633	0.131659	0.222138	0.16633	0.131659	0.222138	0.181867
Total lipids in VLDL	mmol/l	Total lipids	1.71388	1.3377	2.26898	1.64668	1.23947	2.06589	1.86862	1.31573	2.39367	1.75077	1.32507	2.1948	1.71029	1.49134	2.34695	0.238642	0.516407	1.60432	1.25013	1.95915	1.55245	1.23021	1.8298	1.52574	1.16484	1.99829	1.74704	1.42285	2.00839	1.59747	1.24242	1.93628	0.124395	0.491472	1.28345	1.01275	1.58035	1.25586	1.08367	1.48713	1.26307	0.939428	1.6604	1.26307	0.939428	1.6604	1.31795
Concentration of VLDL particles	mmol/l	Lipoprotein particle concentrations	0.00011767	0.000101151	0.000143624	0.000113604	9.79231e-05	0.000139401	0.000116941	9.43942e-05	0.000144154	0.000118666	0.000103347	0.000147593	0.000120556	0.00010361	0.000142341	0.563723	0.73711	0.000113243	9.62139e-05	0.000136149	0.000113079	9.32945e-05	0.000128639	0.000107763	8.495e-05	0.000136057	0.00012017	0.000103311	0.000140687	0.000111945	9.85182e-05	0.000136563	0.192006	0.491472	9.78412e-05	8.5517e-05	0.000115143	9.66671e-05	8.6185e-05	0.00011089	9.65833e-05	8.16774e-05	0.000118404	9.65833e-05	8.16774e-05	0.000118404	9.91983e-05
Phospholipids in VLDL	mmol/l	Phospholipids	0.362679	0.290131	0.4728	0.354863	0.286868	0.441211	0.391962	0.276942	0.489989	0.362679	0.289294	0.480779	0.373654	0.313064	0.485077	0.40235	0.627086	0.350401	0.283723	0.427413	0.339886	0.27685	0.411335	0.338737	0.260563	0.457227	0.377212	0.313575	0.447511	0.352077	0.282527	0.426468	0.233422	0.491472	0.29328	0.234688	0.347933	0.286802	0.245819	0.333618	0.283721	0.218239	0.368831	0.283721	0.218239	0.368831	0.301753
Average diameter for VLDL particles	nm	Lipoprotein particle sizes	38.7135	37.8086	39.7902	38.3971	37.6039	39.1591	38.9367	38.2712	40.4079	38.4758	37.662	39.4198	38.9156	37.9217	40.1511	0.00828449	0.130292	38.5285	37.7312	39.423	38.2857	37.6339	39.2953	38.1972	37.6951	39.6274	38.7951	38.066	39.4267	38.5673	37.6671	39.4115	0.264674	0.495429	37.8583	37.2386	38.6079	37.7781	37.3995	38.3362	37.817	37.079	38.6866	37.817	37.079	38.6866	37.9655
Triglycerides in VLDL	mmol/l	Triglycerides	0.821217	0.572781	1.15592	0.752181	0.528762	0.991468	0.912612	0.614831	1.27222	0.805264	0.567774	1.0861	0.850462	0.620501	1.28197	0.0969853	0.329365	0.703502	0.544532	0.973687	0.679802	0.482588	0.93731	0.649923	0.475409	0.979993	0.825939	0.628295	1.04841	0.70655	0.531973	0.963182	0.125356	0.491472	0.538157	0.381508	0.732804	0.522108	0.39765	0.646208	0.55735	0.353059	0.788821	0.55735	0.353059	0.788821	0.547637
Cholesterol in very large HDL	mmol/l	Lipoprotein subclasses	0.0720139	0.0587968	0.0850309	0.07762	0.0632404	0.0885075	0.0660443	0.0543735	0.081668	0.0787561	0.061454	0.100058	0.0680061	0.0554088	0.076456	0.000730975	0.0210764	0.0791083	0.0666802	0.0954451	0.0865794	0.0699115	0.0977567	0.077108	0.0633053	0.0955303	0.0784896	0.0685879	0.0927636	0.0775045	0.0683352	0.0926925	0.205698	0.491472	0.0838652	0.0728096	0.102589	0.0904391	0.0764967	0.101928	0.0882009	0.0750503	0.105011	0.0882009	0.0750503	0.105011	0.0826118
Cholesteryl esters in very large HDL	mmol/l	Lipoprotein subclasses	0.0507955	0.0398145	0.0610429	0.0534211	0.0432698	0.0646425	0.0456707	0.0369121	0.0579058	0.0559377	0.0430547	0.0711949	0.0468715	0.0365777	0.0532223	0.000688596	0.0210764	0.0564364	0.0463392	0.068808	0.0619057	0.0498025	0.0703484	0.0533365	0.0440011	0.0687708	0.0552816	0.047415	0.0668634	0.0543809	0.0473035	0.0686073	0.241475	0.491472	0.060498	0.0518154	0.0753889	0.0657948	0.0548012	0.0746957	0.0630236	0.052906	0.0766472	0.0630236	0.052906	0.0766472	0.0590349
Free cholesterol in very large HDL	mmol/l	Lipoprotein subclasses	0.0215737	0.0188765	0.0247469	0.0227926	0.0197456	0.0256476	0.0202464	0.0177246	0.0241396	0.0228184	0.0193672	0.026957	0.0209149	0.0187398	0.0227148	0.00223853	0.0465917	0.0230276	0.0205339	0.0262573	0.0246465	0.0212102	0.0268719	0.0223623	0.0189565	0.027448	0.0230495	0.0207962	0.0253097	0.02296	0.0204282	0.0253202	0.147175	0.491472	0.0239489	0.0209172	0.0270996	0.0240142	0.0219237	0.0270258	0.0247958	0.021268	0.0288433	0.0247958	0.021268	0.0288433	0.0234434
Total lipids in very large HDL	mmol/l	Lipoprotein subclasses	0.140781	0.112795	0.173044	0.14928	0.125044	0.178898	0.135111	0.102279	0.167994	0.151085	0.119073	0.198269	0.131552	0.103843	0.154384	0.0017838	0.0440853	0.159088	0.130351	0.19337	0.173724	0.139911	0.197001	0.149069	0.117899	0.2082	0.155916	0.128654	0.193752	0.153728	0.132011	0.190125	0.173256	0.491472	0.166921	0.139897	0.210515	0.177582	0.148133	0.202218	0.169818	0.148113	0.215751	0.169818	0.148113	0.215751	0.165115
Concentration of very large HDL particles	mmol/l	Lipoprotein subclasses	0.000208741	0.000174286	0.000247565	0.000215794	0.000183449	0.000253287	0.000197358	0.000164735	0.000241197	0.000228409	0.000182427	0.000281815	0.000196119	0.000162891	0.000222561	0.00392368	0.0678796	0.000220564	0.000183487	0.000262159	0.000235024	0.000201292	0.000264276	0.000202236	0.000173647	0.000271666	0.000215676	0.000188422	0.000260613	0.000216487	0.000185048	0.000255097	0.199702	0.491472	0.000224135	0.000189909	0.000277488	0.000238045	0.000206678	0.000269437	0.000234789	0.000203637	0.000282958	0.000234789	0.000203637	0.000282958	0.000220524
Phospholipids in very large HDL	mmol/l	Lipoprotein subclasses	0.0611305	0.0454486	0.0801951	0.0656275	0.0524791	0.0851157	0.059259	0.0408851	0.0770584	0.0673848	0.0499273	0.0914419	0.0535652	0.0424472	0.0672464	0.00242384	0.0465917	0.0735073	0.0557852	0.0911479	0.0797432	0.0611936	0.0928235	0.0662858	0.0508254	0.0995068	0.0713152	0.0550746	0.0914986	0.0712252	0.0571963	0.0896741	0.173529	0.491472	0.078789	0.0625782	0.101085	0.0812164	0.069056	0.096036	0.0802494	0.0675914	0.105879	0.0802494	0.0675914	0.105879	0.0770637
Triglycerides in very large HDL	mmol/l	Lipoprotein subclasses	0.00746029	0.00608398	0.00945084	0.00688241	0.00583801	0.0083647	0.00708451	0.00602958	0.00974747	0.00777996	0.00668866	0.00965731	0.00751124	0.00602819	0.00883531	0.141668	0.411506	0.00606642	0.00494948	0.00760974	0.00601928	0.00534709	0.00729988	0.00575055	0.00456687	0.00719124	0.00657231	0.00559875	0.00802111	0.00598845	0.00484406	0.00747561	0.0465204	0.453305	0.00483561	0.00404097	0.00587782	0.0047775	0.00401742	0.00558867	0.005134	0.00428287	0.00591048	0.005134	0.00428287	0.00591048	0.00462416
Cholesterol in very large VLDL	mmol/l	Lipoprotein subclasses	0.0379198	0.0254065	0.0531836	0.0345174	0.0253589	0.0463783	0.0424659	0.0264778	0.0572215	0.0358741	0.0245736	0.0524695	0.0381969	0.0310543	0.0576036	0.161681	0.435049	0.0359132	0.0253135	0.0469944	0.0354247	0.0233277	0.0426348	0.0340193	0.0247859	0.04848	0.0393676	0.030877	0.0506891	0.0366881	0.0247798	0.0473416	0.230003	0.491472	0.027584	0.0170567	0.0361308	0.0260054	0.0199176	0.0312309	0.0250838	0.0154702	0.038167	0.0250838	0.0154702	0.038167	0.0284001
Cholesteryl esters in very large VLDL	mmol/l	Lipoprotein subclasses	0.0222756	0.015545	0.0286514	0.021316	0.0155742	0.0264706	0.0241706	0.0150764	0.0303906	0.0203897	0.0146993	0.0287319	0.0220958	0.01819	0.030212	0.31956	0.607516	0.0209068	0.0156025	0.0268069	0.0208248	0.0146417	0.0247745	0.0203271	0.0152404	0.0266149	0.0223277	0.0170854	0.0296749	0.0204731	0.0155849	0.0268893	0.308976	0.505222	0.0167354	0.0117112	0.0214204	0.0155878	0.0131506	0.0201945	0.0157112	0.0104384	0.0235749	0.0157112	0.0104384	0.0235749	0.0172098
Free cholesterol in very large VLDL	mmol/l	Lipoprotein subclasses	0.0157107	0.00969328	0.0240059	0.0145772	0.0093166	0.0196378	0.0186837	0.0102536	0.027046	0.0150333	0.00950111	0.0219689	0.0167347	0.0114197	0.0265794	0.097096	0.329365	0.0147607	0.00968649	0.0206794	0.0141491	0.00914246	0.018401	0.0137413	0.00896897	0.0215525	0.0166271	0.011982	0.0221399	0.0160169	0.00968445	0.0205573	0.174559	0.491472	0.0103575	0.0058917	0.0149228	0.00997502	0.00685394	0.0132142	0.00977779	0.00482549	0.0171394	0.00977779	0.00482549	0.0171394	0.011298
Total lipids in very large VLDL	mmol/l	Lipoprotein subclasses	0.167606	0.105935	0.254554	0.151817	0.0939235	0.206991	0.19507	0.115946	0.291118	0.164649	0.0991585	0.228881	0.172922	0.119668	0.28939	0.0704055	0.297994	0.142009	0.0946114	0.205879	0.132404	0.083125	0.188087	0.121227	0.0812455	0.204832	0.164943	0.121745	0.224474	0.144021	0.0929294	0.208677	0.125377	0.491472	0.0974332	0.0543262	0.146959	0.0915442	0.0629337	0.126527	0.106323	0.0443157	0.169322	0.106323	0.0443157	0.169322	0.103886
Concentration of very large VLDL particles	mmol/l	Lipoprotein subclasses	2.91918e-06	1.86505e-06	4.34332e-06	2.65116e-06	1.69255e-06	3.54602e-06	3.45671e-06	2.0678e-06	4.95886e-06	2.83992e-06	1.81738e-06	3.94217e-06	3.15143e-06	2.13724e-06	4.81418e-06	0.0662717	0.297994	2.43168e-06	1.64872e-06	3.49972e-06	2.2466e-06	1.44121e-06	3.16317e-06	2.10929e-06	1.41491e-06	3.49972e-06	2.88553e-06	2.10073e-06	3.76505e-06	2.4906e-06	1.6139e-06	3.51978e-06	0.113691	0.491472	1.68759e-06	9.4461e-07	2.47921e-06	1.58219e-06	1.07773e-06	2.1558e-06	1.81647e-06	8.15442e-07	2.88114e-06	1.81647e-06	8.15442e-07	2.88114e-06	1.73325e-06
Phospholipids in very large VLDL	mmol/l	Lipoprotein subclasses	0.0270692	0.0160303	0.0434406	0.0238308	0.0149988	0.0340892	0.03379	0.0178163	0.0483982	0.0266128	0.0155499	0.0377372	0.0301128	0.0184646	0.0492547	0.0790064	0.297994	0.0241667	0.0153874	0.0359837	0.0228545	0.0138812	0.0317197	0.0214579	0.0132296	0.0357294	0.0280161	0.0195982	0.0375745	0.0262417	0.0151993	0.0336766	0.17042	0.491472	0.0159248	0.0077517	0.0245873	0.0144008	0.00970542	0.0207679	0.0159609	0.00584048	0.0279162	0.0159609	0.00584048	0.0279162	0.0174474
Triglycerides in very large VLDL	mmol/l	Lipoprotein subclasses	0.10245	0.0584678	0.160147	0.0921848	0.0526534	0.127222	0.114595	0.073287	0.184846	0.103012	0.0572788	0.138428	0.104399	0.0696823	0.181023	0.0541142	0.297994	0.0800347	0.0533816	0.12471	0.0781681	0.0462203	0.116925	0.0715235	0.0451282	0.120912	0.0964114	0.0673012	0.129955	0.0788324	0.0543476	0.129882	0.110001	0.491472	0.0549022	0.0297125	0.0869814	0.0499996	0.0342858	0.0736922	0.0559777	0.0262347	0.0979141	0.0559777	0.0262347	0.0979141	0.0560505
Cholesterol in very small VLDL	mmol/l	Lipoprotein subclasses	0.128431	0.109873	0.151428	0.128431	0.110315	0.155874	0.120377	0.106393	0.138462	0.136562	0.116826	0.15285	0.123956	0.105349	0.151259	0.0728112	0.297994	0.131426	0.11767	0.155005	0.136062	0.118789	0.162288	0.124851	0.108033	0.142224	0.139363	0.122847	0.156767	0.132018	0.121305	0.151235	0.0524052	0.453305	0.131694	0.113693	0.151756	0.138383	0.118165	0.157985	0.130026	0.113535	0.146349	0.130026	0.113535	0.146349	0.13277
Cholesteryl esters in very small VLDL	mmol/l	Lipoprotein subclasses	0.086061	0.0735195	0.102925	0.0886207	0.0752702	0.104838	0.0816992	0.0716595	0.0932494	0.0911307	0.0795449	0.103667	0.0849639	0.0715339	0.103214	0.0667261	0.297994	0.0895488	0.0794434	0.10539	0.092175	0.080142	0.109023	0.0849199	0.0728668	0.0992674	0.0934863	0.0837387	0.106486	0.0899313	0.0810716	0.103815	0.062399	0.490683	0.0917725	0.0778113	0.104891	0.0957042	0.0827047	0.108478	0.08808	0.0769681	0.100864	0.08808	0.0769681	0.100864	0.0917993
Free cholesterol in very small VLDL	mmol/l	Lipoprotein subclasses	0.0415528	0.0355572	0.0493522	0.0411615	0.0359157	0.0503237	0.0392767	0.034359	0.0472026	0.0450793	0.0390316	0.0498279	0.0403697	0.0349537	0.0485367	0.0762738	0.297994	0.0430148	0.0379479	0.0498057	0.0438499	0.0378174	0.0513895	0.040879	0.0350154	0.0464532	0.0453245	0.0396317	0.0501514	0.0426212	0.0392087	0.050054	0.0421876	0.453305	0.0410349	0.0355372	0.0460001	0.0425634	0.0362886	0.0478659	0.0409953	0.0362616	0.045971	0.0409953	0.0362616	0.045971	0.0408341
Total lipids in very small VLDL	mmol/l	Lipoprotein subclasses	0.275994	0.237058	0.319761	0.267072	0.234656	0.332638	0.261444	0.22737	0.311636	0.293083	0.263171	0.322778	0.269833	0.235353	0.315341	0.0577122	0.297994	0.278638	0.247974	0.321537	0.280476	0.248152	0.331319	0.271011	0.222726	0.297385	0.292517	0.255431	0.327178	0.27755	0.251263	0.319837	0.0444284	0.453305	0.262249	0.229139	0.293628	0.265212	0.23462	0.29833	0.2622	0.2333	0.296987	0.2622	0.2333	0.296987	0.261639
Concentration of very small VLDL particles	mmol/l	Lipoprotein subclasses	4.23037e-05	3.70241e-05	4.93446e-05	4.12829e-05	3.607e-05	5.08589e-05	3.98251e-05	3.56145e-05	4.76018e-05	4.50541e-05	4.06453e-05	4.9358e-05	4.18584e-05	3.73983e-05	4.89989e-05	0.057475	0.297994	4.23476e-05	3.76579e-05	4.84433e-05	4.29993e-05	3.80682e-05	5.05445e-05	4.13614e-05	3.50389e-05	4.52862e-05	4.47001e-05	3.91209e-05	4.96048e-05	4.24017e-05	3.86309e-05	4.83253e-05	0.0444124	0.453305	4.01618e-05	3.52283e-05	4.41614e-05	4.0854e-05	3.58094e-05	4.55132e-05	4.01588e-05	3.59267e-05	4.46436e-05	4.01588e-05	3.59267e-05	4.46436e-05	4.02485e-05
Phospholipids in very small VLDL	mmol/l	Lipoprotein subclasses	0.0807572	0.0668476	0.0932297	0.0784326	0.0667192	0.0967306	0.0759884	0.0653066	0.09065	0.086737	0.0754722	0.0941921	0.078593	0.0654906	0.0909892	0.0730451	0.297994	0.0816117	0.0729899	0.0944845	0.0828407	0.0733258	0.0977333	0.078745	0.0661985	0.0883076	0.0865299	0.0760677	0.0972568	0.0806561	0.075039	0.0966967	0.0431402	0.453305	0.0752945	0.0660404	0.0862529	0.0773752	0.067248	0.0885475	0.0757103	0.0676321	0.0872551	0.0757103	0.0676321	0.0872551	0.075895
Triglycerides in very small VLDL	mmol/l	Lipoprotein subclasses	0.0677672	0.0574347	0.0794576	0.0662323	0.0536157	0.0791863	0.0661597	0.0550757	0.0768855	0.0713405	0.0625526	0.0798671	0.0681762	0.0563875	0.0785182	0.165972	0.435049	0.0628557	0.0537515	0.0710706	0.0626375	0.0543794	0.0707274	0.0598432	0.0510253	0.0705681	0.0639533	0.0574426	0.07159	0.0636972	0.0537377	0.0717087	0.109159	0.491472	0.052533	0.0446551	0.0609675	0.0510131	0.0461357	0.0596017	0.0552919	0.0469796	0.0615873	0.0552919	0.0469796	0.0615873	0.0515268
Cholesterol in chylomicrons and extremely large VLDL	mmol/l	Lipoprotein subclasses	0.0254815	0.0101969	0.0519036	0.0211188	0.0093451	0.035459	0.0317724	0.0144711	0.0553124	0.0250099	0.00882633	0.0409467	0.0280612	0.0125113	0.0544508	0.0792354	0.297994	0.0257	0.0107386	0.0398417	0.0221036	0.0103301	0.0388583	0.0212918	0.00841242	0.0448206	0.0304541	0.0146888	0.0462187	0.027627	0.0162722	0.0371811	0.140759	0.491472	0.0133933	0.00361657	0.0249436	0.0113148	0.00331698	0.0223094	0.013092	0.00326736	0.0271864	0.013092	0.00326736	0.0271864	0.0157091
Cholesteryl esters in chylomicrons and extremely large VLDL	mmol/l	Lipoprotein subclasses	0.0158859	0.00673689	0.0279157	0.0134993	0.00662857	0.0214042	0.0190645	0.00828673	0.0314969	0.0155781	0.00590162	0.0236861	0.0162668	0.00804968	0.0315676	0.145097	0.411506	0.0157365	0.00733495	0.0237372	0.0140192	0.00612956	0.0232566	0.0125186	0.00512457	0.0241705	0.0187648	0.00983614	0.0267619	0.0163027	0.00841062	0.0214168	0.144796	0.491472	0.00902598	0.00255886	0.0159234	0.00705181	0.00240618	0.0134537	0.0089322	0.00221823	0.0165673	0.0089322	0.00221823	0.0165673	0.0100179
Free cholesterol in chylomicrons and extremely large VLDL	mmol/l	Lipoprotein subclasses	0.00997421	0.00340769	0.0221048	0.0065328	0.00173626	0.0143028	0.0139892	0.00516056	0.0245577	0.00945022	0.00340768	0.0174047	0.0120317	0.00451434	0.0232232	0.0426981	0.297994	0.0100615	0.00373379	0.0172471	0.00902378	0.00323355	0.0152266	0.00889651	0.00233174	0.0202794	0.0116312	0.00497023	0.0191719	0.0102282	0.00602732	0.0159178	0.148033	0.491472	0.00401619	0.000866218	0.00953842	0.00388898	0.000997735	0.0077522	0.00269045	0.000737939	0.0105151	0.00269045	0.000737939	0.0105151	0.00528633
Total lipids in chylomicrons and extremely large VLDL	mmol/l	Lipoprotein subclasses	0.124108	0.0311567	0.287629	0.0721521	0.016432	0.181521	0.161682	0.064765	0.316053	0.0953099	0.0279803	0.217637	0.139578	0.05085	0.297747	0.0473443	0.297994	0.101646	0.0284009	0.212911	0.0854424	0.0214799	0.18891	0.0771067	0.0115799	0.237432	0.140517	0.0591418	0.220143	0.104108	0.0430094	0.169332	0.17806	0.491472	0.0353851	0.00902017	0.10563	0.0336348	0.00842766	0.0839919	0.0228395	0.00849387	0.113367	0.0228395	0.00849387	0.113367	0.0571185
Concentration of chylomicrons and extremely large VLDL particles	mmol/l	Lipoprotein subclasses	9.75828e-07	2.82687e-07	2.07624e-06	6.92947e-07	8.21686e-08	1.38576e-06	1.22439e-06	5.28183e-07	2.33583e-06	7.56932e-07	3.11624e-07	1.59476e-06	1.16049e-06	4.24271e-07	2.22447e-06	0.0426862	0.297994	7.89219e-07	2.57293e-07	1.51028e-06	6.92367e-07	2.09018e-07	1.33311e-06	5.77944e-07	1.27553e-07	1.68377e-06	9.95135e-07	4.58189e-07	1.56567e-06	7.8897e-07	3.40532e-07	1.24108e-06	0.134365	0.491472	2.77845e-07	2.17875e-08	7.75688e-07	2.58383e-07	2.36963e-08	5.93796e-07	1.59366e-07	2.11776e-08	8.59426e-07	1.59366e-07	2.11776e-08	8.59426e-07	3.91891e-07
Phospholipids in chylomicrons and extremely large VLDL	mmol/l	Lipoprotein subclasses	0.0151338	0.00339063	0.035074	0.00946586	0.000287259	0.0218184	0.0213442	0.00760344	0.0399278	0.0112967	0.00339063	0.0264823	0.0183393	0.00490532	0.0365337	0.0403672	0.297994	0.0137314	0.00347594	0.0259435	0.0112511	0.00275734	0.023539	0.0118483	0.000495486	0.0313425	0.0168001	0.00605311	0.0283605	0.0136946	0.00626728	0.0232627	0.175809	0.491472	0.00403626	9.639e-05	0.0123201	0.00410355	0.000103003	0.00934255	0.00122396	7.23267e-05	0.013723	0.00122396	7.23267e-05	0.013723	0.00550956
Triglycerides in chylomicrons and extremely large VLDL	mmol/l	Lipoprotein subclasses	0.0823979	0.0138582	0.201022	0.0472393	0.00466239	0.135235	0.104108	0.0443037	0.217966	0.0621537	0.0114506	0.159714	0.0897015	0.0254335	0.213345	0.0438219	0.297994	0.0620056	0.0132892	0.139316	0.0493548	0.0068105	0.125045	0.0467374	0.00600775	0.155981	0.0897888	0.038143	0.160519	0.0706108	0.0208462	0.11501	0.24811	0.493368	0.0201487	0.00318498	0.0677056	0.0213345	0.000900934	0.0568005	0.0129703	0.00321862	0.0689103	0.0129703	0.00321862	0.0689103	0.0338688
[truncated: 21 more columns]

## Sheet: Supplementary Table 5
Houttu V et al. The impact of maternal supplementation of fish oil and/or probiotics during pregnancy on the serum metabolomic profile from infancy to childhood: secondary analysis of a randomized placebo-controlled trial
Supplementary Table 5. Comparisons in concentrations of serum metabolites between maternal intervention at each age.
METABOLITE			INFANTS AT 6 MONTHS OF AGE
			Group difference comparisons (Mann-Whitney test)
			Fish oil+placebo vs placebo+placebo			Probiotics+palcebo vs placebo+placebo			Fish oil+probiotics vs placebo+placebo			Fish oil+placebo vs probiotics+placebo			Fish oil+placebo vs fish oil+probiotics			Probiotics+placebo vs fish oil+probiotics
Marker	Unit	Metabolite group	P-value	Bonferroni p-value	FDR-p-value	P-value	Bonferroni p-value	FDR-p-value	P-value	Bonferroni p-value	FDR-p-value	P-value	Bonferroni p-value	FDR-p-value	P-value	Bonferroni p-value	FDR-p-value	P-value	Bonferroni p-value	FDR-p-value
Docosahexaenoic acid	mmol/l	Fatty acids	6e-05	0.00036	9e-05	0.274	1	0.3288	7.86e-08	4.72e-07	2.358e-07	4.76e-06	2.86e-05	9.52e-06	0.502	1	0.502	1.04e-08	6.24e-08	6.24e-08
Omega-3 fatty acids	mmol/l	Fatty acids	0.006	0.038	0.009	0.797	1	0.797	2e-06	1.2e-05	6e-06	0.005	0.028	0.009	0.138	0.828	0.1656	1.04e-06	6.24e-06	6e-06
Omega-6 fatty acids/omega-3 fatty acids	ratio	Fatty acids	0.001	0.007	0.0015	0.93	1	0.93	3.14e-06	1.88e-05	9.42e-06	0.000837	0.005	0.0015	0.182	1	0.2184	2.83e-06	1.7e-05	9.42e-06
Unsaturation	degree	Fatty acids	0.000444	0.003	0.000888	0.544	1	0.544	0.000111	0.000666	0.000351	0.000884	0.005	0.001326	0.517	1	0.544	0.000117	0.000702	0.000351
Cholesterol in very large HDL	mmol/l	Lipoprotein subclasses	0.002	0.01	0.006	0.757	1	0.768	0.000996	0.006	0.005976	0.015	0.092	0.0225	0.768	1	0.768	0.011	0.064	0.022
Cholesteryl esters in very large HDL	mmol/l	Lipoprotein subclasses	0.001	0.008	0.003	0.658	1	0.696	0.001	0.007	0.003	0.018	0.107	0.027	0.696	1	0.696	0.009	0.056	0.018
Free cholesterol in very large HDL	mmol/l	Lipoprotein subclasses	0.004	0.022	0.012	0.96	1	0.96	0.003	0.017	0.012	0.019	0.112	0.0285	0.782	1	0.9384	0.016	0.094	0.0285
Total lipids in very large HDL	mmol/l	Lipoprotein subclasses	0.003	0.019	0.009	0.519	1	0.6228	0.001	0.007	0.006	0.041	0.245	0.0615	0.707	1	0.707	0.014	0.084	0.028
Phospholipids in very large HDL	mmol/l	Lipoprotein subclasses	0.003	0.015	0.009	0.437	1	0.5244	0.002	0.009	0.009	0.055	0.332	0.0825	0.714	1	0.714	0.032	0.193	0.064

## Sheet: Supplementary Table 6
Houttu V et al. The impact of maternal supplementation of fish oil and/or probiotics during pregnancy on the serum metabolomic profile from infancy to childhood: secondary analysis of a randomized placebo-controlled trial
Supplementary Table 6. Associations between concentrations of serum metabolites and maternal interventions at each age.
METABOLITE			INFANTS AT 6 MONTHS OF AGE												TODDLERS AT 1 YEAR OF AGE												CHILDREN AT 2 YEARS OF AGE												CHILDREN AT 5-6 YEARS OF AGE
			Associations of serum metabolites with intervention groups (n=257) MaAslin2												Associations of serum metabolites with intervention groups (n=256) MaAslin2												Associations of serum metabolites with intervention groups (n=238) MaAslin2												Associations of serum metabolites with intervention groups (n=83) MaAslin2
			Fish oil+placebo				Probiotics+placebo				Fish oil+probiotics				Fish oil+placebo				Probiotics+placebo				Fish oil+probiotics				Fish oil+placebo				Probiotics+placebo				Fish oil+probiotics				Fish oil+placebo				Probiotics+placebo				Fish oil+probiotics
Marker	Unit	Metabolite group	coefficient	standard error	P-value	FDR-p-value	coefficient	standard error	P-value	FDR-p-value	coefficient	standard error	P-value	FDR-p-value	coefficient	standard error	P-value	FDR-p-value	coefficient	standard error	P-value	FDR-p-value	coefficient	standard error	P-value	FDR-p-value	coefficient	standard error	P-value	FDR-p-value	coefficient	standard error	P-value	FDR-p-value	coefficient	standard error	P-value	FDR-p-value	coefficient	standard error	P-value	FDR-p-value	coefficient	standard error	P-value	FDR-p-value	coefficient	standard error	P-value
Acetate	mmol/l	Ketone bodies	0.210177	0.118605	0.077797	0.42059	0.0359254	0.121842	0.768351	0.920956	0.0633184	0.118758	0.594419	0.803394	0.257586	0.125879	0.041769	0.678188	0.152447	0.129902	0.241689	0.725794	-0.027379	0.129379	0.832576	0.933276	0.123972	0.158074	0.433688	0.861037	-0.103311	0.16111	0.521999	0.876755	0.0926624	0.158377	0.55907	0.881015	-0.216729	0.190011	0.25756	0.828976	-0.197719	0.172425	0.255394	0.828976	-0.311483	0.172424	0.0751217
Acetoacetate	mmol/l	Ketone bodies	0.252382	0.221905	0.256478	0.626158	0.312483	0.22577	0.167561	0.57388	0.332825	0.219491	0.130688	0.525397	-0.0990193	0.191245	0.606126	0.854836	-0.289845	0.207353	0.163668	0.678188	-0.0531644	0.206486	0.797071	0.925178	0.149028	0.190263	0.436699	0.861037	0.0286593	0.204588	0.888726	0.958561	0.236061	0.201717	0.243215	0.793105	-0.267684	0.376234	0.478932	0.934172	-0.555362	0.370159	0.137659	0.770547	-1.03192	0.345599	0.00379108
Acetone	mmol/l	Ketone bodies	0.236179	0.15734	0.134639	0.525397	0.203233	0.16059	0.206847	0.609965	0.168945	0.15584	0.279373	0.626158	-0.112678	0.140723	0.424147	0.793383	-0.238767	0.146181	0.103659	0.678188	-0.132404	0.145577	0.363957	0.768428	0.0888214	0.12651	0.489559	0.870723	0.0298117	0.141779	0.833685	0.949773	0.117439	0.13967	0.401563	0.854592	-0.166034	0.229766	0.472111	0.934172	-0.32958	0.246099	0.18664	0.780837	-0.555297	0.227801	0.0182471
Alanine	mmol/l	Amino acids	-0.100448	0.0604606	0.0983677	0.471214	-0.0761878	0.0625792	0.224626	0.613417	-0.0985377	0.0605261	0.104981	0.479388	-0.0736645	0.0604352	0.224118	0.708655	-0.0504394	0.0625207	0.420571	0.793383	-0.0409714	0.0623388	0.511633	0.819346	-0.070065	0.0693989	0.313744	0.828005	0.0494093	0.0709839	0.487089	0.870723	-0.072505	0.0700043	0.301415	0.828005	0.124908	0.0907374	0.172624	0.775871	0.145129	0.0961691	0.13865	0.770547	0.287437	0.0905012	0.00236004
Albumin	g/l	Fluid balance	-0.00047365	0.0179243	0.978939	0.996215	0.0112328	0.0181922	0.537498	0.787538	-0.0122239	0.0178423	0.493909	0.758977	-0.0204865	0.0182056	0.261543	0.725794	0.00578911	0.0187815	0.758161	0.920908	-0.0322318	0.0187107	0.0861867	0.678188	-0.0137317	0.016657	0.41539	0.858914	0.00210096	0.0185547	0.909962	0.969754	-0.025489	0.0182878	0.164951	0.785543	0.0254497	0.0283622	0.372334	0.875665	0.0448845	0.0311145	0.153196	0.775871	0.0166052	0.028955	0.567983
Apolipoprotein A1	g/l	Apolipoproteins	0.0452708	0.029021	0.120031	0.510622	0.0375518	0.0295342	0.204735	0.609044	0.0446844	0.0289014	0.123336	0.51622	0.0452946	0.0270159	0.0952399	0.678188	0.0195947	0.0282093	0.48795	0.817382	0.0234246	0.0280069	0.40375	0.793383	0.0526397	0.0237402	0.0347342	0.760571	0.0436963	0.0264491	0.100149	0.760571	0.0188647	0.0260273	0.469464	0.870723	0.0374402	0.0357878	0.298744	0.847259	0.0214748	0.0392076	0.585473	0.934172	-0.00608165	0.036485	0.868053
Apolipoprotein B	g/l	Apolipoproteins	-0.00891352	0.0351452	0.799997	0.924617	-0.0445037	0.0356612	0.213209	0.610094	0.030644	0.0349828	0.381881	0.690436	-0.0192184	0.0306295	0.531032	0.819346	-0.0412377	0.0317193	0.194775	0.687363	0.00847578	0.0315506	0.788429	0.925178	0.0147664	0.0289376	0.622861	0.885658	0.0129832	0.0354971	0.715068	0.911988	0.00360586	0.0348298	0.917697	0.972494	-0.0214009	0.0537267	0.691542	0.938194	-0.00586595	0.05277	0.915594	0.978732	-0.0923375	0.0498213	0.100704
Apolipoprotein B/Apolipoprotein A1	ratio	Apolipoproteins	-0.0374287	0.0494796	0.450098	0.729349	-0.0748806	0.0502646	0.13757	0.528749	-0.0119497	0.0490591	0.807756	0.924617	-0.0660654	0.0426381	0.123255	0.678188	-0.0455003	0.0449333	0.312265	0.740026	-0.0386498	0.0446101	0.387142	0.79105	-0.0273053	0.0491161	0.578796	0.881015	-0.0315907	0.0500721	0.52873	0.881015	-0.00902608	0.0492446	0.854731	0.958111	-0.042061	0.0741924	0.572422	0.934172	-0.0296367	0.0772142	0.703671	0.938194	0.00161604	0.0721005	0.982246
3-Hydroxybutyrate	mmol/l	Ketone bodies	0.362913	0.337609	0.283461	0.626158	0.223676	0.343686	0.51577	0.77504	0.503067	0.334954	0.134378	0.525397	0.082644	0.252952	0.744454	0.915572	-0.179108	0.269442	0.506884	0.819346	0.199999	0.268571	0.457231	0.793383	0.286453	0.280533	0.30875	0.828005	0.0462202	0.290976	0.873931	0.958561	0.297546	0.287091	0.301101	0.828005	0.136061	0.534137	0.799601	0.966669	-0.204185	0.484704	0.674729	0.938194	-0.408296	0.484703	0.402166
Total cholines	mmol/l	Other lipids	0.0255201	0.0184229	0.1673	0.57388	0.00955544	0.0188034	0.611796	0.816474	0.0373959	0.0183744	0.0428884	0.309231	0.0123846	0.0194869	0.525668	0.819346	-0.0193911	0.0200755	0.335021	0.749081	0.0270231	0.0199392	0.176552	0.687363	0.0365027	0.0201433	0.0714953	0.760571	0.0282265	0.0205995	0.171945	0.785543	0.0242697	0.0202845	0.232748	0.792746	-0.0144767	0.0284701	0.612548	0.934172	-0.0394227	0.0313674	0.212576	0.80452	-0.0522841	0.0291254	0.0765051
Citrate	mmol/l	Glycolysis related metabolites	-0.0413629	0.0373727	0.269471	0.626158	0.00791481	0.0380922	0.835568	0.934612	-0.0197659	0.0369799	0.593467	0.803394	-0.0668931	0.0349272	0.0569412	0.678188	-0.0748621	0.0363234	0.040351	0.678188	-0.0880416	0.0360743	0.0153689	0.678188	-0.0200971	0.0345871	0.5619	0.881015	-0.0404498	0.0357028	0.258412	0.798308	-0.0155392	0.0352339	0.659606	0.893827	0.0477774	0.0518407	0.359667	0.875665	-0.000306252	0.0538337	0.995503	0.997271	0.0363494	0.0509649	0.479313
Clinical LDL cholesterol	mmol/l	Cholesterol	0.00617385	0.0504496	0.902699	0.968387	-0.0512439	0.0511987	0.317847	0.641878	0.036128	0.0502245	0.472606	0.750099	-0.00998189	0.049725	0.841068	0.939898	-0.0332782	0.0512429	0.516665	0.819346	0.0356886	0.0510751	0.485361	0.817382	-0.031978	0.000348613	4.47023e-182	1.16002e-179	0.0185363	0.0465177	0.690647	0.907458	-0.0305715	0.0456852	0.504053	0.870723	-0.0396885	0.0748033	0.597223	0.934172	0.0102124	0.0678894	0.880829	0.978732	-0.148836	0.0678853	0.0313593
Creatinine	μmol/l	Fluid balance	0.235567	0.200054	0.241156	0.626158	-0.27846	0.210434	0.187085	0.599364	-0.04523	0.200668	0.821941	0.929384	-0.00995222	0.0686671	0.884914	0.954936	0.0189653	0.0713899	0.790722	0.925178	-0.0241535	0.0710835	0.734301	0.915572	-0.0547295	0.0359123	0.129458	0.785543	-0.0971871	0.0372405	0.00966303	0.760571	0.0116608	0.0367373	0.751223	0.928297	-0.0441195	0.0550643	0.425434	0.930877	-0.0847884	0.0605961	0.16574	0.775871	0.0204687	0.0562874	0.717108
Docosahexaenoic acid	mmol/l	Fatty acids	0.275219	0.0561827	1.72968e-06	0.000273967	-0.0438203	0.0570585	0.443217	0.72869	0.32678	0.0555841	1.30862e-08	6.79176e-06	-0.00669254	0.0468713	0.886575	0.954936	-0.0302161	0.0482963	0.53212	0.819346	0.00585179	0.0480075	0.903081	0.964402	0.0867213	0.0519445	0.0963731	0.760571	0.0591953	0.0531309	0.266377	0.803335	0.0429757	0.0523977	0.412957	0.857298	-0.0349641	0.0812953	0.668318	0.938194	-0.0337781	0.0737883	0.64841	0.938194	0.00037889	0.0737806	0.995916
Glutamine	mmol/l	Amino acids	0.0740652	0.0303363	0.0153189	0.195148	0.0185043	0.0308732	0.549468	0.787538	0.0104678	0.0300008	0.727443	0.892156	0.0022831	0.0337608	0.946137	0.975089	-0.0490366	0.0348263	0.160364	0.678188	-0.00301816	0.0346971	0.930752	0.971952	-0.0700286	0.0417034	0.0990463	0.760571	-0.0970475	0.0445412	0.0304574	0.760571	-0.0879346	0.043787	0.0459033	0.760571	0.0830073	0.0450143	0.0689776	0.770547	0.0434615	0.0495953	0.383545	0.875665	0.0544614	0.0460503	0.240541
Glucose	mmol/l	Glycolysis related metabolites	0.0132088	0.0275503	0.63204	0.827048	0.0375189	0.0280376	0.182048	0.591302	0.0284732	0.0274368	0.30037	0.626158	0.00992018	0.0318428	0.755652	0.920618	0.0118721	0.0328406	0.718025	0.915572	-0.0220388	0.0327245	0.501272	0.819346	0.0139599	0.037037	0.706581	0.911988	0.00968312	0.0378829	0.798482	0.941023	0.0612452	0.0373601	0.102508	0.760571	0.0274833	0.0592075	0.643814	0.938194	0.0877776	0.0649962	0.180805	0.780837	0.153343	0.0604643	0.0132241
Glycine	mmol/l	Amino acids	0.00991676	0.043909	0.821512	0.929384	-0.0267378	0.0449331	0.552339	0.787538	0.0135434	0.043885	0.757876	0.912765	-0.0266743	0.049529	0.590693	0.849223	-0.0169345	0.0510666	0.740457	0.915572	-0.00279695	0.0507049	0.956054	0.981439	-0.0888424	0.0473902	0.0623962	0.760571	-0.0117513	0.0491093	0.811095	0.945842	-0.0280184	0.0483556	0.562872	0.881015	-0.013311	0.0641731	0.83622	0.977473	0.0383993	0.0707038	0.588609	0.934172	0.140444	0.0656501	0.0355404
Glycoprotein acetyls	mmol/l	Inflammation	-0.0344321	0.0364347	0.345546	0.664216	-0.0102552	0.037017	0.781976	0.92429	0.00871728	0.0362743	0.810281	0.924617	0.0458845	0.0359189	0.202633	0.687363	-0.0148879	0.0370918	0.688481	0.904448	-0.0412003	0.0369322	0.265675	0.725794	0.00632401	0.0391524	0.871823	0.958561	0.0169524	0.0400382	0.672394	0.894802	0.00397116	0.0395109	0.920028	0.972494	-0.0184117	0.0472164	0.697641	0.938194	0.0193361	0.0520214	0.711128	0.938194	0.0586324	0.0483031	0.22847
Glycerol	mmol/l	Glycolysis related metabolites	0.304155	0.24279	0.211516	0.610094	0.129266	0.249364	0.604647	0.812984	0.396261	0.243081	0.104343	0.479388	-0.181113	0.280907	0.519698	0.819346	-0.0678389	0.290834	0.815753	0.925178	-0.287426	0.289584	0.321886	0.742804	0.118959	0.220176	0.601546	0.881015	-0.0167721	0.263872	0.949403	0.989438	-0.0108613	0.259008	0.966611	0.98949	0.135977	0.129103	0.295513	0.842698	0.106059	0.141762	0.456647	0.934172	0.113679	0.130955	0.38806
HDL cholesterol	mmol/l	Cholesterol	0.100022	0.0449516	0.0269596	0.241242	0.0521424	0.0457465	0.255447	0.626158	0.0960485	0.0447663	0.0328646	0.260993	0.0758035	0.0411844	0.0671455	0.678188	0.0326073	0.0428797	0.447718	0.793383	0.026989	0.0425744	0.526716	0.819346	0.114492	0.0299384	0.0159482	0.760571	0.086337	0.0381368	0.0254339	0.760571	0.053386	0.0375069	0.157358	0.785543	0.0302362	0.0553668	0.586566	0.934172	0.0162771	0.0606615	0.789166	0.963711	-0.050853	0.0564479	0.370462
Cholesteryl esters in HDL	mmol/l	Cholesteryl esters	0.100699	0.0460817	0.0297934	0.25386	0.0517143	0.0468967	0.271197	0.626158	0.0923239	0.0458918	0.0453085	0.311641	0.0763526	0.041599	0.0679654	0.678188	0.039269	0.043403	0.366481	0.768428	0.0267918	0.0430967	0.534737	0.819346	0.132062	0.0068679	0.0309413	0.760571	0.0981366	0.0358498	0.00667769	0.760571	0.0568224	0.0352169	0.108012	0.760571	0.0279612	0.0539754	0.605914	0.934172	0.0193285	0.059085	0.74446	0.95167	-0.0482421	0.0549803	0.382985
Free cholesterol in HDL	mmol/l	Free cholesterol	0.0988297	0.0434083	0.0236441	0.229707	0.0540891	0.0441832	0.222019	0.613417	0.111142	0.0432369	0.010729	0.187091	0.0744145	0.0414257	0.0738144	0.678188	0.00931699	0.0428836	0.828181	0.93036	0.028711	0.0425726	0.500683	0.819346	0.0758527	0.039212	0.0543011	0.760571	0.0566031	0.0400647	0.159064	0.785543	0.0539459	0.0394739	0.173077	0.785543	0.0384273	0.0621134	0.537955	0.934172	0.00561927	0.0681365	0.934486	0.978732	-0.0619098	0.0634079	0.331928
Total lipids in HDL	mmol/l	Total lipids	0.0671256	0.0370468	0.0711897	0.397876	0.0521622	0.037702	0.167724	0.57388	0.0706855	0.0368941	0.0565091	0.346971	0.0613214	0.0353275	0.084097	0.678188	0.0174529	0.0367489	0.635261	0.869923	0.0280235	0.0364818	0.443131	0.793383	0.0584222	0.0337207	0.0845238	0.760571	0.0456288	0.0344321	0.18642	0.785543	0.0288068	0.0339049	0.39641	0.854592	0.0408856	0.0495455	0.411791	0.91725	0.0133028	0.0543173	0.807178	0.967495	-0.0300315	0.0505483	0.554176
Concentration of HDL particles	mmol/l	Lipoprotein particle concentrations	0.0356553	0.0269267	0.186656	0.599364	0.0286	0.0274031	0.297636	0.626158	0.0342652	0.026816	0.2025	0.609044	0.0404885	0.0250669	0.108047	0.678188	0.0221429	0.0262911	0.400493	0.793383	0.0286959	0.0261122	0.272879	0.725794	0.0211573	0.0127941	0.29576	0.828005	0.0397154	0.0234108	0.0921345	0.760571	-0.00334167	0.0230164	0.884788	0.958561	0.028673	0.029363	0.331875	0.865681	0.0226492	0.0319354	0.480495	0.934172	-0.00456174	0.0297249	0.878459
Phospholipids in HDL	mmol/l	Phospholipids	0.0550758	0.0352735	0.119686	0.510622	0.0550164	0.0358973	0.126628	0.521442	0.057102	0.0351282	0.105299	0.479388	0.0567095	0.0344423	0.10113	0.678188	0.0118382	0.0357702	0.740959	0.915572	0.0267073	0.0355077	0.452671	0.793383	0.0484587	0.0327372	0.140189	0.785543	0.0331536	0.03344	0.322511	0.828005	0.0233462	0.0329388	0.479181	0.870723	0.0469276	0.0478179	0.329468	0.865681	0.0104357	0.0524262	0.842745	0.978732	-0.023058	0.0487919	0.637848
Average diameter for HDL particles	nm	Lipoprotein particle sizes	0.0275561	0.0160045	0.0863402	0.445022	0.015598	0.0162405	0.337759	0.656543	0.0115971	0.0159307	0.467308	0.746255	0.00821669	0.0155165	0.596913	0.850693	0.0143846	0.0160274	0.370317	0.768777	-0.0184439	0.0159788	0.24949	0.725794	-0.00452954	0.0162266	0.780386	0.935382	-0.00651641	0.0165918	0.694868	0.908423	-0.00240035	0.0163791	0.883615	0.958561	0.025677	0.0228537	0.264688	0.832563	0.0465484	0.022078	0.0386943	0.770547	0.0389672	0.0210358	0.0677511
Triglycerides in HDL	mmol/l	Triglycerides	-0.112235	0.0553838	0.0438659	0.311641	0.00300498	0.0565977	0.9577	0.996215	-0.0130625	0.0553659	0.813685	0.924617	-0.0639182	0.0589476	0.280848	0.725794	-0.109705	0.0633801	0.084854	0.678188	0.0827391	0.0631578	0.191554	0.687363	-0.112446	0.0766203	0.143581	0.785543	-0.10314	0.0783703	0.189456	0.785543	-0.0352251	0.0772888	0.648991	0.893827	0.194366	0.110023	0.0812095	0.770547	0.0632667	0.0998405	0.528145	0.934172	0.175821	0.0998403	0.0821541
Histidine	mmol/l	Amino acids	-0.0468378	0.0404667	0.24835	0.626158	-0.0225405	0.0415118	0.587619	0.798852	-0.0591601	0.0404924	0.145328	0.542626	-0.0218081	0.044342	0.62328	0.865109	-0.0878133	0.0457748	0.0561977	0.678188	-0.0874287	0.0455779	0.0562168	0.678188	-0.01544	0.0375722	0.681497	0.902288	-0.046469	0.0383099	0.22638	0.792746	-0.022885	0.0376745	0.544158	0.881015	0.114301	0.0558235	0.043971	0.770547	0.0540845	0.0506574	0.28897	0.842698	0.0637236	0.0506571	0.212166
Cholesterol in IDL	mmol/l	Lipoprotein subclasses	0.0672213	0.0497724	0.17806	0.591302	-0.0309615	0.0505494	0.540767	0.787538	0.0941998	0.0493399	0.057376	0.346971	0.0188277	0.0432421	0.663647	0.88571	-0.0352509	0.0445719	0.429765	0.793383	0.0271998	0.0444348	0.541009	0.820364	0.0693834	0.0416268	0.100964	0.760571	0.0533397	0.0446995	0.234083	0.792746	0.0229274	0.0440747	0.603476	0.881015	0.00100097	0.056536	0.985919	0.997271	0.0243739	0.0621084	0.695814	0.938194	-0.0967979	0.0577562	0.0977735
Cholesteryl esters in IDL	mmol/l	Lipoprotein subclasses	0.0655982	0.0504786	0.19497	0.608747	-0.0284779	0.0512505	0.578943	0.798852	0.0976042	0.0500421	0.0522364	0.330618	0.0178499	0.0438481	0.684294	0.901392	-0.0323653	0.0451918	0.474551	0.813684	0.0305478	0.0450566	0.498406	0.819346	0.0644488	0.0428927	0.137363	0.785543	0.0567076	0.045569	0.214681	0.792746	0.0182886	0.044939	0.684437	0.903874	0.0045094	0.0569248	0.937064	0.978732	0.0396496	0.0625034	0.527724	0.934172	-0.0867886	0.058139	0.13956
Free cholesterol in IDL	mmol/l	Lipoprotein subclasses	0.0738426	0.0489631	0.132791	0.525397	-0.0379679	0.0497938	0.44648	0.72869	0.0855575	0.0485537	0.0792658	0.424113	0.0224953	0.0426623	0.59846	0.850693	-0.0436126	0.0440045	0.322598	0.742804	0.0183164	0.0438447	0.676483	0.897492	0.0881909	0.0383263	0.0301363	0.760571	0.0458617	0.0431613	0.289337	0.828005	0.0388781	0.0425232	0.361776	0.834497	-0.00860153	0.0574712	0.881414	0.978732	-0.0203962	0.0633198	0.748228	0.95179	-0.126082	0.0587939	0.0351081
Total lipids in IDL	mmol/l	Lipoprotein subclasses	0.0480855	0.0440338	0.275876	0.626158	-0.0385203	0.0447039	0.38969	0.695896	0.0821447	0.0435739	0.0605614	0.353161	0.0143329	0.0383522	0.70893	0.90848	-0.0443788	0.0395277	0.262631	0.725794	0.019354	0.0394093	0.623785	0.865109	0.0606196	0.0384623	0.11919	0.785543	0.035938	0.0407541	0.378839	0.840245	0.0242808	0.0402008	0.546483	0.881015	0.0095255	0.0516558	0.854178	0.978732	0.00725674	0.0567065	0.898506	0.978732	-0.0849969	0.0527525	0.111199
Concentration of IDL particles	mmol/l	Lipoprotein subclasses	0.0457324	0.0396246	0.249548	0.626158	-0.0425077	0.040224	0.291642	0.626158	0.0802675	0.0392728	0.0420131	0.309231	-0.00353252	0.0319412	0.91204	0.964708	-0.0223441	0.0331295	0.500654	0.819346	0.00439916	0.0330135	0.894101	0.958757	0.0289521	0.0341211	0.401773	0.854592	0.0358174	0.0376406	0.342462	0.83315	0.0163869	0.0370955	0.659161	0.893827	-0.00373101	0.0525619	0.943595	0.981414	0.0376374	0.057629	0.515637	0.934172	-0.0547985	0.0536456	0.310214
Phospholipids in IDL	mmol/l	Lipoprotein subclasses	0.0305274	0.0433082	0.481535	0.757323	-0.051628	0.0440041	0.241806	0.626158	0.0573321	0.0428549	0.182167	0.591302	0.012994	0.0390336	0.739493	0.915572	-0.053024	0.040246	0.188878	0.687363	0.0159243	0.0401124	0.691711	0.904448	0.0675585	0.0375822	0.0775925	0.760571	0.013616	0.0404013	0.736435	0.923868	0.0225255	0.0398395	0.572403	0.881015	0.00698598	0.0534123	0.896277	0.978732	-0.0355302	0.0586703	0.546564	0.934172	-0.0927121	0.0545622	0.0932931
Triglycerides in IDL	mmol/l	Lipoprotein subclasses	-0.00894948	0.0453466	0.843707	0.939567	-0.0396245	0.0460336	0.390184	0.695896	0.0757719	0.0448256	0.0922006	0.460116	-0.00317839	0.0292494	0.914521	0.964708	-0.0890802	0.0356628	0.0135819	0.678188	-0.000140505	0.0352141	0.996823	0.998748	-0.0235924	0.0428953	0.583138	0.881015	-0.0373372	0.0439855	0.396851	0.854592	0.0527009	0.043412	0.226009	0.792746	0.125465	0.0582118	0.0342553	0.770547	-0.0173478	0.0637378	0.786219	0.963711	0.0451576	0.0593038	0.44871
Isoleucine	mmol/l	Amino acids	0.0355365	0.0812366	0.662209	0.846519	0.0783956	0.0832001	0.34697	0.664493	0.0112279	0.0806714	0.889424	0.965713	0.0586448	0.0957009	0.540571	0.820364	-0.230097	0.0985961	0.0203995	0.678188	0.0229171	0.0979933	0.815282	0.925178	-0.0553838	0.103735	0.593983	0.881015	-0.0638452	0.107226	0.552142	0.881015	-0.0563394	0.105741	0.594683	0.881015	-0.0385695	0.085801	0.654303	0.938194	-0.106541	0.0943434	0.262272	0.829995	-0.129135	0.0876911	0.144897
Cholesterol in large HDL	mmol/l	Lipoprotein subclasses	0.287648	0.113039	0.0115355	0.187091	0.125882	0.115039	0.274885	0.626158	0.292124	0.112574	0.0100149	0.187091	0.168768	0.0879467	0.0563801	0.678188	0.031146	0.0915071	0.733869	0.915572	0.0298541	0.0908524	0.742736	0.915572	0.166785	0.081398	0.0416029	0.760571	0.0977701	0.0831366	0.240799	0.793105	0.106003	0.0818827	0.196764	0.785543	0.0217703	0.126109	0.863393	0.978732	-0.0133056	0.138312	0.923611	0.978732	-0.173765	0.128714	0.18096
Cholesteryl esters in large HDL	mmol/l	Lipoprotein subclasses	0.291909	0.114572	0.0114346	0.187091	0.124313	0.116599	0.287372	0.626158	0.292645	0.1141	0.0109036	0.187091	0.168621	0.0874273	0.0552111	0.678188	0.041285	0.091144	0.650972	0.87983	0.0313173	0.090496	0.729591	0.915572	0.168069	0.0810922	0.039331	0.760571	0.102841	0.0828074	0.215521	0.792746	0.100846	0.0815435	0.217456	0.792746	0.0203655	0.122935	0.868856	0.978732	-0.00957635	0.134816	0.943556	0.981414	-0.166728	0.125459	0.187782
Free cholesterol in large HDL	mmol/l	Lipoprotein subclasses	0.276449	0.111033	0.0134269	0.195148	0.132322	0.112996	0.242693	0.626158	0.295312	0.110575	0.00806222	0.181926	0.172337	0.0918532	0.0619209	0.678188	-0.00429739	0.0950723	0.963983	0.982554	0.0276942	0.0943818	0.76944	0.925178	0.163211	0.084239	0.0539451	0.760571	0.0799659	0.0861461	0.354245	0.83315	0.125967	0.0849424	0.139451	0.785543	0.0265616	0.139429	0.849414	0.978732	-0.0265762	0.152962	0.862522	0.978732	-0.203012	0.142344	0.157838
Total lipids in large HDL	mmol/l	Lipoprotein subclasses	0.230312	0.0952418	0.016308	0.196834	0.121929	0.0969261	0.20957	0.610094	0.238422	0.0948493	0.0125719	0.195148	0.154145	0.0803973	0.0566099	0.678188	0.0208305	0.0836376	0.803523	0.925178	0.0361652	0.0830329	0.663542	0.88571	0.138792	0.0751851	0.0661854	0.760571	0.0743131	0.0767988	0.33424	0.831034	0.0951297	0.0756474	0.209832	0.792746	0.0343865	0.120149	0.775491	0.963711	-0.0105175	0.131786	0.936597	0.978732	-0.146147	0.122643	0.237052
Concentration of large HDL particles	mmol/l	Lipoprotein subclasses	0.251855	0.106053	0.0183072	0.206553	0.128147	0.107928	0.236214	0.626158	0.27388	0.105616	0.0100654	0.187091	0.169421	0.0875244	0.0543655	0.678188	0.0246963	0.0912375	0.786863	0.925178	0.0496731	0.0905856	0.583946	0.846558	0.160607	0.0833483	0.0552289	0.760571	0.0940519	0.0851383	0.270441	0.803335	0.111325	0.0838628	0.185669	0.785543	0.0248634	0.131307	0.850312	0.978732	-0.0157007	0.144047	0.913488	0.978732	-0.164756	0.134044	0.222759
Phospholipids in large HDL	mmol/l	Lipoprotein subclasses	0.208588	0.0889836	0.0198493	0.214621	0.125398	0.0905573	0.167358	0.57388	0.208735	0.088617	0.0192661	0.212747	0.147598	0.0782309	0.0606098	0.678188	0.0161153	0.0813078	0.84305	0.939898	0.0351206	0.0807152	0.663856	0.88571	0.12506	0.0723427	0.0852111	0.760571	0.0615356	0.0738942	0.405845	0.857298	0.0877906	0.0727853	0.228995	0.792746	0.04361	0.115788	0.707475	0.938194	-0.0109596	0.126997	0.931453	0.978732	-0.132126	0.11819	0.267072
Triglycerides in large HDL	mmol/l	Lipoprotein subclasses	-0.0303998	0.0729581	0.677271	0.859423	0.049752	0.0740549	0.502312	0.762729	0.0983268	0.0726255	0.176987	0.591302	0.0585435	0.0827965	0.481438	0.817382	-0.0628473	0.0892343	0.482007	0.817382	0.182387	0.088736	0.0410712	0.678188	-0.0855966	0.109861	0.436696	0.861037	-0.0655941	0.11237	0.559968	0.881015	0.0302303	0.110819	0.785258	0.937829	0.21105	0.175988	0.23407	0.80452	0.138945	0.193898	0.475768	0.934172	0.185611	0.180039	0.30575
Cholesterol in large LDL	mmol/l	Lipoprotein subclasses	0.0100755	0.0428184	0.814162	0.924617	-0.0392659	0.0434761	0.367307	0.66897	0.0319875	0.0426456	0.453911	0.729349	0.00447692	0.0426815	0.916546	0.964883	-0.0281148	0.0440011	0.523436	0.819346	0.0431932	0.04386	0.325674	0.744604	0.0264769	0.000112828	1.58617e-224	8.23221e-222	0.0333407	0.0395399	0.399984	0.854592	-0.0126924	0.0388324	0.744079	0.923868	-0.0313942	0.0635211	0.622549	0.934172	-0.027369	0.0672221	0.686125	0.938194	-0.119023	0.0632941	0.0651381
Cholesteryl esters in large LDL	mmol/l	Lipoprotein subclasses	0.000461951	0.0419671	0.991226	0.998624	-0.0386599	0.0426148	0.365173	0.66897	0.0253014	0.0418009	0.545536	0.787538	0.000899574	0.0422189	0.983018	0.994515	-0.0326923	0.0435083	0.453119	0.793383	0.045382	0.0433529	0.296202	0.728313	0.0311984	0.0109149	0.836977	0.949773	0.0321518	0.0400565	0.424206	0.861037	-0.0136397	0.0392385	0.728739	0.920233	-0.031749	0.0651275	0.627296	0.934172	-0.0250684	0.0640667	0.703557	0.938194	-0.127384	0.0619867	0.0511318
Free cholesterol in large LDL	mmol/l	Lipoprotein subclasses	0.0389841	0.04829	0.420302	0.717555	-0.0423737	0.0490382	0.388405	0.695896	0.0525033	0.0480478	0.275559	0.626158	0.0133149	0.0460687	0.772803	0.925178	-0.016763	0.0474995	0.724454	0.915572	0.0375983	0.0473419	0.427838	0.793383	0.00529799	0.00048159	0.98097	0.996553	0.0314583	0.041189	0.445796	0.861037	-0.0133362	0.0404517	0.741941	0.923868	-0.0325147	0.0616096	0.599169	0.934172	-0.0142733	0.0677817	0.833772	0.976812	-0.108486	0.0629839	0.0889681
Total lipids in large LDL	mmol/l	Lipoprotein subclasses	0.00751873	0.0393442	0.848601	0.941077	-0.0413267	0.0399253	0.301617	0.626158	0.0348078	0.0391667	0.375009	0.680523	0.00166626	0.0388847	0.965854	0.982554	-0.0310104	0.0400782	0.439811	0.793383	0.0340294	0.0399568	0.395219	0.793383	0.0134265	0.000483327	3.49192e-62	6.04103e-60	0.0270521	0.0364969	0.459318	0.870723	-0.0117765	0.0358435	0.742793	0.923868	-0.0246348	0.0587225	0.676034	0.938194	-0.0248814	0.0635688	0.696924	0.938194	-0.0975664	0.0592783	0.10443
Concentration of large LDL particles	mmol/l	Lipoprotein subclasses	0.00615159	0.0363445	0.865732	0.951938	-0.0669303	0.036951	0.0712957	0.397876	0.0268591	0.0360506	0.456946	0.73196	-0.00171166	0.0330464	0.958747	0.981439	-0.0494704	0.0344796	0.152623	0.678188	0.00630462	0.0342894	0.854271	0.942395	-0.0143352	0.000359058	0.902533	0.965804	-0.0209794	0.0349502	0.548921	0.881015	-0.0281991	0.0343296	0.412258	0.857298	-0.0350851	0.0583212	0.549239	0.934172	-0.0461152	0.0633755	0.469275	0.934172	-0.100821	0.0590125	0.091857
Phospholipids in large LDL	mmol/l	Lipoprotein subclasses	0.0102447	0.0380075	0.787732	0.92429	-0.0462901	0.0385702	0.231212	0.621575	0.034652	0.0378365	0.360631	0.66897	-0.00152529	0.0372937	0.967409	0.982554	-0.0226597	0.0384374	0.556043	0.827222	0.0240834	0.0383218	0.530281	0.819346	0.0391638	0.0344722	0.270874	0.803335	0.0471345	0.0385376	0.222948	0.792746	0.00596726	0.0379652	0.875299	0.958561	-0.0228993	0.0555004	0.681082	0.938194	0.0061053	0.0591347	0.918302	0.978732	-0.085568	0.055303	0.127864
Triglycerides in large LDL	mmol/l	Lipoprotein subclasses	-0.0095489	0.0451654	0.832731	0.93345	-0.0350458	0.0458411	0.445287	0.72869	0.0758517	0.0447183	0.0910871	0.458973	0.00247008	0.0352975	0.944334	0.975089	-0.0753927	0.0376843	0.046605	0.678188	-0.00177492	0.0375676	0.962359	0.982554	-0.00329861	0.0369689	0.929277	0.976305	-0.00740731	0.0403562	0.854546	0.958111	0.0654254	0.0397805	0.101595	0.760571	0.101196	0.0495626	0.0445872	0.770547	-0.014876	0.0543337	0.78498	0.963711	0.0267122	0.0505624	0.598806
Cholesterol in large VLDL	mmol/l	Lipoprotein subclasses	-0.265974	0.115259	0.0221937	0.229707	-0.0582332	0.119407	0.626214	0.824886	-0.164189	0.11592	0.158164	0.572952	-0.162936	0.097385	0.0977064	0.678188	-0.161984	0.104207	0.121527	0.678188	0.0933663	0.103606	0.368506	0.768428	-0.116897	0.135066	0.387684	0.846385	-0.130092	0.137887	0.346433	0.83315	-0.162964	0.135897	0.231697	0.792746	-0.286226	0.282828	0.314702	0.855133	-0.503187	0.289883	0.0961222	0.770547	-0.112949	0.271236	0.680549
Cholesteryl esters in large VLDL	mmol/l	Lipoprotein subclasses	-0.217958	0.10805	0.0457178	0.311641	-0.0481769	0.113573	0.671824	0.8546	-0.136434	0.109313	0.213728	0.610094	-0.14616	0.0946422	0.124838	0.678188	-0.154744	0.0998491	0.122543	0.678188	0.0818451	0.0992543	0.410438	0.793383	-0.0917652	0.132452	0.489125	0.870723	-0.119837	0.135177	0.376264	0.839667	-0.153717	0.133192	0.249658	0.794106	-0.284468	0.276746	0.307209	0.847374	-0.539933	0.272441	0.0510221	0.770547	-0.141033	0.255895	0.583124
Free cholesterol in large VLDL	mmol/l	Lipoprotein subclasses	-0.305327	0.124293	0.0149092	0.195148	-0.0634046	0.127909	0.620566	0.821616	-0.193513	0.124462	0.121406	0.512272	-0.186991	0.101848	0.0718027	0.678188	-0.177351	0.110973	0.111656	0.678188	0.10708	0.110347	0.333125	0.749081	-0.145684	0.141524	0.304391	0.828005	-0.143971	0.144546	0.320287	0.828005	-0.172914	0.14251	0.226242	0.792746	-0.277644	0.298421	0.355085	0.875665	-0.434436	0.316501	0.176402	0.775871	-0.0904368	0.295285	0.760663
Total lipids in large VLDL	mmol/l	Lipoprotein subclasses	-0.288913	0.120848	0.01773	0.206553	0.00665239	0.124127	0.957305	0.996215	-0.175319	0.120995	0.148694	0.55123	-0.139004	0.107372	0.19785	0.687363	-0.112572	0.113364	0.321744	0.742804	0.139562	0.112768	0.217114	0.701088	-0.13016	0.127059	0.306721	0.828005	-0.0715592	0.129607	0.5814	0.881015	-0.0859336	0.127581	0.501265	0.870723	-0.216185	0.203727	0.291933	0.842698	-0.26811	0.222757	0.232489	0.80452	-0.0303268	0.207285	0.884069
Concentration of large VLDL particles	mmol/l	Lipoprotein subclasses	-0.288993	0.118327	0.0154163	0.195148	0.000623938	0.12139	0.995903	0.998624	-0.162973	0.118174	0.169179	0.57388	-0.153305	0.101458	0.134391	0.678188	-0.139356	0.108654	0.20102	0.687363	0.116715	0.108199	0.281936	0.725794	-0.143947	0.123012	0.243148	0.793105	-0.103748	0.125612	0.409696	0.857298	-0.0983636	0.123806	0.427724	0.861037	-0.183325	0.203759	0.371077	0.875665	-0.288846	0.221469	0.196299	0.790336	0.000707597	0.206141	0.997271
Phospholipids in large VLDL	mmol/l	Lipoprotein subclasses	-0.352113	0.136689	0.0108307	0.187091	-0.077418	0.141501	0.584818	0.798852	-0.22515	0.137173	0.102236	0.478023	-0.194672	0.111437	0.0866036	0.678188	-0.203367	0.121956	0.0970631	0.678188	0.11724	0.121407	0.3355	0.749081	-0.1658	0.23512	0.482545	0.870723	-0.176681	0.247329	0.47576	0.870723	-0.448168	0.243931	0.0675119	0.760571	0.0185906	0.836766	0.982332	0.995762	-0.69525	0.898916	0.4426	0.934172	-0.627774	0.841928	0.458465
Triglycerides in large VLDL	mmol/l	Lipoprotein subclasses	-0.271452	0.125377	0.0314362	0.258974	0.0700221	0.128037	0.584971	0.798852	-0.159153	0.125201	0.20486	0.609044	-0.111408	0.116316	0.339425	0.749371	-0.0579322	0.121393	0.633624	0.869923	0.174705	0.120679	0.148984	0.678188	-0.0992467	0.131237	0.450876	0.863486	-0.000109132	0.135015	0.999356	0.999356	0.00150917	0.132709	0.990937	0.998633	-0.174033	0.16964	0.30814	0.847374	-0.201759	0.186004	0.281436	0.842698	-0.0219523	0.173142	0.899438
Linoleic acid	mmol/l	Fatty acids	-0.0118616	0.0259913	0.648543	0.839386	-0.00906648	0.0266143	0.733643	0.895806	-0.0050285	0.0257662	0.84543	0.939567	-0.0120119	0.0269444	0.656123	0.883913	-0.0107746	0.0278151	0.698813	0.904448	0.029712	0.0276954	0.284385	0.725794	0.0232381	0.0301808	0.442703	0.861037	0.0297259	0.0313556	0.34412	0.83315	0.00484881	0.0308934	0.875421	0.958561	-0.0644634	0.0449056	0.155172	0.775871	-0.0752365	0.0487924	0.127472	0.770547	-0.0714654	0.0454288	0.120012
Lactate	mmol/l	Glycolysis related metabolites	-0.0904887	0.0654924	0.168607	0.57388	-0.0507713	0.0674765	0.452506	0.729349	-0.0927951	0.0656632	0.158969	0.572952	-0.0596226	0.0603601	0.330956	0.749081	-0.0978803	0.0700434	0.164379	0.678188	-0.0777391	0.0697037	0.266547	0.725794	-0.0459731	0.0696089	0.509658	0.875869	0.00330631	0.0713241	0.963066	0.98949	-0.142487	0.0703397	0.0439464	0.760571	-0.190407	0.106728	0.0783071	0.770547	-0.0177213	0.117569	0.880577	0.978732	0.0885791	0.109172	0.419623
LDL cholesterol	mmol/l	Cholesterol	-0.0111568	0.0414334	0.787943	0.92429	-0.0415775	0.0420397	0.323612	0.64598	0.0201696	0.0412418	0.625227	0.824886	-0.00957399	0.0416024	0.818181	0.925178	-0.0266648	0.042845	0.534276	0.819346	0.0363596	0.0426772	0.395048	0.793383	0.0364235	0.0365948	0.349314	0.83315	0.0447859	0.0426654	0.295708	0.828005	0.00285109	0.0419832	0.945968	0.989438	-0.0315144	0.064816	0.628181	0.934172	-0.0160084	0.0591161	0.789066	0.963711	-0.113083	0.0588833	0.0588278
Cholesteryl esters in LDL	mmol/l	Cholesteryl esters	-0.0248683	0.0412778	0.54741	0.787538	-0.0414666	0.041881	0.323077	0.64598	0.0113484	0.0410867	0.782617	0.92429	-0.016082	0.0414454	0.698329	0.904448	-0.0321415	0.0426746	0.452053	0.793383	0.0372632	0.0425006	0.381454	0.785615	0.0343668	0.0367651	0.374771	0.839667	0.0390621	0.0428788	0.363831	0.835524	0.00036287	0.0421902	0.993151	0.998925	-0.0348197	0.0661951	0.600378	0.934172	-0.0296447	0.0628921	0.63938	0.938194	-0.104153	0.0606908	0.0901556
Free cholesterol in LDL	mmol/l	Free cholesterol	0.0291264	0.0453688	0.521467	0.777704	-0.0424963	0.0460663	0.357152	0.66897	0.0456747	0.0451848	0.313065	0.637609	0.00878138	0.0445549	0.843916	0.939898	-0.012163	0.0459307	0.791372	0.925178	0.0352762	0.0457849	0.441742	0.793383	0.0638624	0.0419229	0.135261	0.785543	0.0703616	0.0452988	0.121901	0.785543	0.0193863	0.0446629	0.664714	0.894267	-0.0337295	0.0630793	0.594439	0.934172	-0.00074048	0.0680411	0.991372	0.997271	-0.109913	0.0635981	0.088979
Total lipids in LDL	mmol/l	Total lipids	-0.00998932	0.037933	0.792503	0.92429	-0.041498	0.0384868	0.281962	0.626158	0.0258452	0.0377573	0.494286	0.758977	-0.00983663	0.0374933	0.793266	0.925178	-0.0287636	0.0386157	0.457053	0.793383	0.0292592	0.0384776	0.447721	0.793383	0.0353331	0.0349021	0.328278	0.831034	0.0442816	0.0394272	0.263018	0.799091	0.00877735	0.0388272	0.821458	0.946697	-0.023742	0.0599452	0.693145	0.938194	-0.00443803	0.0559752	0.937244	0.978732	-0.10361	0.0547427	0.0622565
Concentration of LDL particles	mmol/l	Lipoprotein particle concentrations	-0.0145736	0.0354328	0.681223	0.862329	-0.0488971	0.0359577	0.175175	0.590363	0.0210208	0.0352607	0.55161	0.787538	-0.018458	0.032198	0.567044	0.829562	-0.0419169	0.0332541	0.208665	0.700279	0.00834605	0.033074	0.800983	0.925178	0.0049664	0.0291931	0.877161	0.958561	0.0057009	0.0363017	0.875585	0.958561	-0.00455163	0.035606	0.898636	0.965369	-0.0273243	0.0575996	0.636563	0.938194	-0.0249939	0.0559458	0.656389	0.938194	-0.0949486	0.053086	0.0775707
Phospholipids in LDL	mmol/l	Phospholipids	0.00184003	0.035501	0.958707	0.996215	-0.0414678	0.0360209	0.250805	0.626158	0.0335495	0.0353188	0.343075	0.664216	-0.00911177	0.0346192	0.792614	0.925178	-0.0219795	0.0356243	0.537809	0.820364	0.0216455	0.0354626	0.542168	0.820364	0.0459441	0.0356115	0.20069	0.792746	0.0572896	0.0374238	0.127242	0.785543	0.017381	0.0369294	0.638358	0.893617	-0.024558	0.0557725	0.660928	0.938194	0.0133628	0.0533441	0.803083	0.967054	-0.0874893	0.0512153	0.0915872
Average diameter for LDL particles	nm	Lipoprotein particle sizes	0.0209788	0.0156859	0.18229	0.591302	0.00914127	0.0159171	0.566277	0.79647	0.00198808	0.0156136	0.898781	0.968387	0.00481938	0.0152989	0.753019	0.919851	0.0131513	0.0157896	0.405691	0.793383	-0.0195482	0.0157416	0.215465	0.701088	-0.0089218	0.0164098	0.587182	0.881015	-0.00961012	0.0167792	0.567381	0.881015	-0.00854608	0.0165636	0.606379	0.881015	0.0216046	0.0223346	0.336404	0.869638	0.0359346	0.0202675	0.0801412	0.770547	0.0538054	0.0202675	0.00962183
Triglycerides in LDL	mmol/l	Triglycerides	-0.0267037	0.0459514	0.561673	0.792306	-0.0252919	0.046624	0.58798	0.798852	0.067524	0.0457388	0.141117	0.534596	-0.00799181	0.0352055	0.820793	0.926069	-0.0746505	0.0375088	0.0477345	0.678188	0.00714584	0.0373954	0.848624	0.941102	-0.00919145	0.0388665	0.813479	0.945842	-0.00414553	0.0407311	0.919023	0.972494	0.0620821	0.0402043	0.123964	0.785543	0.0915914	0.049371	0.0674056	0.770547	-0.0156154	0.053906	0.772851	0.963711	0.02969	0.0501634	0.555694
Leucine	mmol/l	Amino acids	0.00213001	0.0691306	0.975444	0.996215	0.0356887	0.0702657	0.611962	0.816474	0.00203671	0.0683496	0.976251	0.996215	0.057335	0.0798475	0.473391	0.813684	-0.197386	0.0821811	0.0170408	0.678188	0.0151576	0.0816043	0.852795	0.942395	-0.0280515	0.0836296	0.737805	0.923868	-0.0376525	0.0880036	0.669164	0.894267	-0.0220549	0.0867739	0.799598	0.941023	-0.0348916	0.0605	0.565789	0.934172	-0.0816223	0.0666569	0.224444	0.80452	-0.0783236	0.0618925	0.209467
Cholesterol in medium HDL	mmol/l	Lipoprotein subclasses	0.0732006	0.045855	0.111664	0.486281	0.0537936	0.0466659	0.25011	0.626158	0.0592563	0.0456661	0.195611	0.608747	0.0716088	0.0429735	0.0973264	0.678188	0.0358115	0.0449538	0.426439	0.793383	0.0370086	0.0446339	0.407822	0.793383	0.0975839	0.0295711	0.0200079	0.760571	0.0799954	0.0395657	0.0451301	0.760571	0.0261899	0.0389022	0.501948	0.870723	0.0359606	0.0488425	0.463808	0.934172	0.0164889	0.053426	0.758443	0.960078	-0.0251401	0.0497154	0.614536
Cholesteryl esters in medium HDL	mmol/l	Lipoprotein subclasses	0.0718194	0.045087	0.112435	0.486281	0.0513355	0.0458844	0.264291	0.626158	0.0545263	0.0449013	0.225747	0.613417	0.0694319	0.0418539	0.0988627	0.678188	0.039855	0.0438375	0.364166	0.768428	0.0336721	0.0435272	0.439923	0.793383	0.0886217	0.0130645	0.0468897	0.760571	0.0768275	0.0365985	0.0370069	0.760571	0.019939	0.0359583	0.579833	0.881015	0.0340743	0.0470372	0.471006	0.934172	0.0208143	0.0513591	0.686422	0.938194	-0.0215918	0.0477939	0.652726
Free cholesterol in medium HDL	mmol/l	Lipoprotein subclasses	0.0798237	0.0518893	0.125219	0.519909	0.0660684	0.052807	0.212047	0.610094	0.0823932	0.0516755	0.112092	0.486281	0.0820807	0.0511341	0.110016	0.678188	0.015147	0.0532635	0.776358	0.925178	0.0546214	0.0528806	0.302653	0.728313	0.0818237	0.0475262	0.0864752	0.760571	0.0672511	0.0485067	0.166953	0.785543	0.0291858	0.0477444	0.541609	0.881015	0.0443431	0.0595155	0.45849	0.934172	-0.00308016	0.0652589	0.962477	0.990482	-0.0452329	0.0607341	0.458675
Total lipids in medium HDL	mmol/l	Lipoprotein subclasses	0.0396914	0.0380951	0.298456	0.626158	0.0500128	0.0387688	0.198224	0.608747	0.0349416	0.0379381	0.357923	0.66897	0.0534805	0.0369749	0.149661	0.678188	0.0158507	0.0385984	0.681681	0.900235	0.0345106	0.0383185	0.368668	0.768428	0.0549453	0.0346772	0.116228	0.783409	0.0427413	0.0361469	0.238282	0.792746	0.00798301	0.0355767	0.82266	0.946697	0.0464629	0.0430366	0.283676	0.842698	0.0106223	0.0471497	0.822352	0.968119	-0.00562436	0.0438776	0.898339
Concentration of medium HDL particles	mmol/l	Lipoprotein subclasses	0.0532907	0.0445117	0.232342	0.621575	0.0550958	0.0452989	0.225019	0.613417	0.0493791	0.0443283	0.266365	0.626158	0.0662485	0.0421474	0.117754	0.678188	0.0232617	0.0441876	0.599068	0.850693	0.0463546	0.043872	0.291747	0.728313	0.0675039	0.0403384	0.0975912	0.760571	0.0553241	0.0415901	0.18478	0.785543	0.00942788	0.0409259	0.818017	0.946697	0.042405	0.0487051	0.386644	0.875665	0.00875438	0.0533683	0.870132	0.978732	-0.0174814	0.0496642	0.725807
Phospholipids in medium HDL	mmol/l	Lipoprotein subclasses	0.0241968	0.0352354	0.492891	0.758977	0.0497021	0.0358585	0.166954	0.57388	0.0210966	0.0350902	0.54824	0.787538	0.0455272	0.0352418	0.197821	0.687363	0.00660833	0.0366629	0.857107	0.942454	0.0299488	0.0363937	0.411349	0.793383	0.0376205	0.0335473	0.263284	0.799091	0.0252854	0.0342579	0.46121	0.870723	0.000745556	0.0337359	0.982387	0.996553	0.0528131	0.0401943	0.192756	0.787718	0.00522799	0.0440507	0.905837	0.978732	0.00128051	0.0409976	0.975164
Triglycerides in medium HDL	mmol/l	Lipoprotein subclasses	-0.147505	0.0645804	0.0232524	0.229707	-0.000845318	0.0658904	0.989774	0.998624	-0.0598886	0.0644943	0.354009	0.668909	-0.086757	0.0733744	0.239147	0.725794	-0.143831	0.0779798	0.0663802	0.678188	0.0926693	0.0776985	0.234204	0.715012	-0.159541	0.0995244	0.110295	0.760571	-0.166793	0.101797	0.102682	0.760571	-0.100181	0.100393	0.319377	0.828005	0.25143	0.145771	0.0885183	0.770547	0.0775832	0.13228	0.55923	0.934172	0.205235	0.13228	0.124825
Cholesterol in medium LDL	mmol/l	Lipoprotein subclasses	-0.0533769	0.0459615	0.246605	0.626158	-0.0477206	0.0466319	0.307129	0.635059	-0.00693135	0.0457485	0.879695	0.96321	-0.0381157	0.0471908	0.420037	0.793383	-0.0261907	0.0485536	0.590079	0.849223	0.031211	0.0483237	0.518954	0.819346	0.0411205	0.0463384	0.37696	0.839667	0.060597	0.0482001	0.209986	0.792746	0.0185743	0.0475809	0.696632	0.908423	-0.0496931	0.07508	0.510027	0.934172	-0.0303856	0.0735878	0.680813	0.938194	-0.0606981	0.0693482	0.384124
Cholesteryl esters in medium LDL	mmol/l	Lipoprotein subclasses	-0.0784678	0.0485993	0.107656	0.485854	-0.0483358	0.0493081	0.327891	0.649784	-0.0233445	0.0483741	0.629813	0.827048	-0.0497145	0.0497863	0.31898	0.742804	-0.0318191	0.0512402	0.53518	0.819346	0.0302182	0.0510187	0.554189	0.827222	0.0273037	0.0482959	0.573145	0.881015	0.0479394	0.0503097	0.341674	0.83315	0.0142904	0.0496635	0.773811	0.935382	-0.0520114	0.0797426	0.516185	0.934172	-0.0480543	0.0784065	0.541737	0.934172	-0.0446986	0.0737127	0.546026
Free cholesterol in medium LDL	mmol/l	Lipoprotein subclasses	0.0129525	0.0460846	0.778897	0.92429	-0.0489646	0.0467607	0.296046	0.626158	0.0373258	0.0458717	0.416587	0.713559	-0.00735306	0.04674	0.875121	0.952176	-0.0122691	0.0480834	0.798806	0.925178	0.0370698	0.0478286	0.439041	0.793383	0.0865262	0.0481273	0.0735089	0.760571	0.0968023	0.0492137	0.0503878	0.760571	0.0315456	0.0485728	0.516694	0.876755	-0.0409624	0.069942	0.559799	0.934172	0.0025524	0.0651687	0.968984	0.991182	-0.097104	0.0638404	0.132468
Total lipids in medium LDL	mmol/l	Lipoprotein subclasses	-0.0448271	0.0422901	0.290167	0.626158	-0.0462055	0.0429064	0.282562	0.626158	0.00503171	0.0420941	0.904947	0.968387	-0.0346979	0.0421695	0.411395	0.793383	-0.0288603	0.0433805	0.506482	0.819346	0.0279943	0.0431732	0.517311	0.819346	0.0385902	0.0428543	0.369905	0.839667	0.0593835	0.0445633	0.18402	0.785543	0.0198419	0.0439929	0.652409	0.893827	-0.0421169	0.0696896	0.547384	0.934172	-0.0248605	0.0683517	0.717063	0.938194	-0.056351	0.0643805	0.384117
Concentration of medium LDL particles	mmol/l	Lipoprotein subclasses	-0.0501561	0.0477102	0.294146	0.626158	-0.0294015	0.0484078	0.544153	0.787538	0.00518831	0.0474894	0.91309	0.971094	-0.0507095	0.0472983	0.284702	0.725794	-0.0361165	0.0486549	0.458603	0.793383	0.0201375	0.0484212	0.677855	0.897492	0.022728	0.0453975	0.617899	0.881015	0.0411147	0.0470364	0.382998	0.843289	0.0280438	0.0463727	0.545966	0.881015	-0.0233332	0.0707913	0.742594	0.95167	-0.0491991	0.0743733	0.512077	0.934172	-0.0115191	0.069403	0.868954
Phospholipids in medium LDL	mmol/l	Lipoprotein subclasses	-0.0185213	0.0386986	0.632636	0.827048	-0.0428301	0.0392629	0.276384	0.626158	0.0243152	0.0385192	0.528452	0.785864	-0.0268451	0.0375257	0.475041	0.813684	-0.0251543	0.0385774	0.51497	0.819346	0.0285984	0.038364	0.456702	0.793383	0.0489213	0.0410497	0.235805	0.792746	0.0716721	0.04222	0.0909487	0.760571	0.0201434	0.0416883	0.629424	0.890112	-0.0436339	0.0658242	0.509379	0.934172	-0.0182258	0.064541	0.778403	0.963711	-0.0551897	0.0608111	0.366926
Triglycerides in medium LDL	mmol/l	Lipoprotein subclasses	-0.0460335	0.049615	0.354431	0.668909	-0.0251542	0.0503663	0.617917	0.820202	0.0638659	0.0494081	0.197332	0.608747	-0.0219536	0.0378408	0.562638	0.827222	-0.0725865	0.039958	0.0705264	0.678188	0.0136436	0.0398463	0.732345	0.915572	-0.0130152	0.0415056	0.754259	0.92837	0.00792054	0.0429381	0.853813	0.958111	0.0628634	0.0424008	0.139562	0.785543	0.0768972	0.0512387	0.137563	0.770547	-0.00575844	0.0538692	0.915392	0.978732	0.0302967	0.0502819	0.549807
Cholesterol in medium VLDL	mmol/l	Lipoprotein subclasses	-0.00533916	0.0883908	0.951888	0.996215	-0.0631693	0.0904745	0.485701	0.758977	0.0572648	0.0884313	0.517887	0.77504	-0.0572065	0.0693463	0.410354	0.793383	-0.109803	0.072043	0.128749	0.678188	0.0398326	0.0716182	0.57859	0.841143	0.0796737	0.0802727	0.32397	0.828005	0.0261318	0.0847952	0.758242	0.92837	0.00301499	0.0835938	0.971262	0.992293	-0.0935522	0.115761	0.421487	0.926914	-0.0767739	0.112973	0.498859	0.934172	-0.207723	0.106814	0.0554226
Cholesteryl esters in medium VLDL	mmol/l	Lipoprotein subclasses	0.0453966	0.112372	0.686588	0.864901	-0.104737	0.114822	0.362558	0.66897	0.113214	0.112302	0.314382	0.637609	-0.0435323	0.0822233	0.59702	0.850693	-0.120554	0.0851573	0.158123	0.678188	0.0386707	0.0846752	0.648288	0.87849	0.117832	0.083526	0.168985	0.785543	0.048484	0.0933531	0.604103	0.881015	0.018889	0.0919731	0.837504	0.949773	-0.0804319	0.124921	0.521563	0.934172	-0.041955	0.117618	0.723065	0.942892	-0.248665	0.114297	0.032688
Free cholesterol in medium VLDL	mmol/l	Lipoprotein subclasses	-0.0620191	0.0811853	0.445761	0.72869	-0.0371951	0.0832779	0.655525	0.840043	0.00936812	0.0813089	0.908373	0.970052	-0.0716742	0.0653139	0.274036	0.725794	-0.106097	0.0684622	0.122516	0.678188	0.0472438	0.0680552	0.488224	0.817382	0.0265992	0.0807276	0.742084	0.923868	-0.00174599	0.0823937	0.983112	0.996553	-0.0135981	0.0811969	0.867147	0.958561	-0.10635	0.111021	0.341094	0.869638	-0.139396	0.109368	0.20625	0.80452	-0.142476	0.102673	0.169217
Total lipids in medium VLDL	mmol/l	Lipoprotein subclasses	-0.121282	0.070128	0.0854847	0.445022	-0.0107377	0.0727162	0.88273	0.96386	-0.0473885	0.070564	0.502608	0.762729	-0.0735439	0.0608607	0.229666	0.708655	-0.0804266	0.0650319	0.217486	0.701088	0.0734458	0.0646362	0.257063	0.725794	-0.0277576	0.0723806	0.701707	0.910464	-0.00688239	0.0738188	0.925799	0.974624	-0.0206407	0.0726835	0.776681	0.935382	-0.102462	0.0968541	0.293415	0.842698	-0.145297	0.104051	0.167518	0.775871	-0.0529714	0.0969088	0.586541
Concentration of medium VLDL particles	mmol/l	Lipoprotein subclasses	-0.105818	0.0711643	0.138555	0.528749	-0.0225541	0.0731209	0.758	0.912765	-0.0267328	0.0713259	0.708157	0.883494	-0.0772084	0.0595683	0.197306	0.687363	-0.0871534	0.0632468	0.169534	0.682078	0.0567436	0.0628699	0.367704	0.768428	-0.0123169	0.0716669	0.863697	0.958561	-0.0106063	0.0731136	0.884786	0.958561	-0.025919	0.072016	0.719248	0.911988	-0.108746	0.0982298	0.271716	0.83703	-0.17214	0.0977246	0.100316	0.770547	-0.0616206	0.0915248	0.51063
Phospholipids in medium VLDL	mmol/l	Lipoprotein subclasses	-0.0953601	0.0769333	0.216569	0.610867	-0.0338739	0.079058	0.668683	0.852694	-0.014103	0.0771142	0.855051	0.94219	-0.0754822	0.0626182	0.229869	0.708655	-0.0995779	0.065884	0.132	0.678188	0.0533908	0.0655021	0.415826	0.793383	9.77753e-05	0.0785144	0.999007	0.999356	-0.00772285	0.0801098	0.923284	0.973952	-0.0243012	0.0789253	0.758437	0.92837	-0.118494	0.109254	0.281489	0.842698	-0.16308	0.107855	0.134571	0.770547	-0.0968629	0.101091	0.340961
Triglycerides in medium VLDL	mmol/l	Lipoprotein subclasses	-0.185212	0.0826104	0.026077	0.241242	0.0227306	0.0852005	0.789855	0.92429	-0.0860296	0.0829285	0.300678	0.626158	-0.0896993	0.0788008	0.256672	0.725794	-0.0623857	0.0824804	0.450167	0.793383	0.101879	0.0820157	0.215372	0.701088	-0.08669	0.0852009	0.309995	0.828005	-0.0207891	0.0868748	0.811086	0.945842	-0.0126414	0.0854634	0.882539	0.958561	-0.0799503	0.113087	0.481705	0.934172	-0.113545	0.123974	0.362591	0.875665	0.0303238	0.115407	0.79344
Monounsaturated fatty acids	mmol/l	Fatty acids	-0.11259	0.0569608	0.0494402	0.324804	0.00658456	0.0585762	0.910589	0.970423	-0.0562341	0.0567376	0.322681	0.64598	-0.0254493	0.0467072	0.586328	0.847644	-0.0649056	0.0481917	0.179257	0.687363	0.0532698	0.0480044	0.268197	0.725794	-0.017604	0.0448562	0.695105	0.908423	-0.00492555	0.046014	0.914847	0.972494	0.0244264	0.0454124	0.591179	0.881015	-0.0309264	0.0516747	0.551265	0.934172	-0.134881	0.0566247	0.0196927	0.770547	-0.0330751	0.0526808	0.531968
Total cholesterol minus HDL-C	mmol/l	Cholesterol	-0.00905444	0.0407668	0.824414	0.930154	-0.0421017	0.0413638	0.309734	0.637609	0.0331342	0.0405783	0.414959	0.713125	-0.0162297	0.0390271	0.677875	0.897492	-0.0432437	0.0401755	0.2828	0.725794	0.03032	0.0400072	0.449248	0.793383	0.0520755	0.0392851	0.192681	0.785543	0.039848	0.0431069	0.356376	0.83315	0.0120569	0.0424859	0.776874	0.935382	-0.0327896	0.0605015	0.589435	0.934172	-0.0190861	0.0649951	0.770087	0.963711	-0.100504	0.0606016	0.102254
Omega-3 fatty acids	mmol/l	Fatty acids	0.206184	0.0624687	0.00110692	0.0638322	-0.0199602	0.0635075	0.753557	0.911646	0.32165	0.0622697	4.8926e-07	0.000126963	-0.0160309	0.0475628	0.736363	0.915572	-0.015807	0.0489573	0.747062	0.916607	0.0564248	0.0486425	0.247159	0.725794	0.0789296	0.0597742	0.188052	0.785543	0.062204	0.0612099	0.310578	0.828005	0.0587606	0.0603651	0.331363	0.831034	-0.0343782	0.105095	0.744466	0.95167	-0.122862	0.11406	0.28548	0.842698	0.0530978	0.106452	0.619433
Omega-6 fatty acids	mmol/l	Fatty acids	-0.00792129	0.0194037	0.683498	0.863103	0.00286406	0.019932	0.88586	0.96386	0.0108846	0.0192739	0.572787	0.798192	-0.00519276	0.019063	0.785539	0.925178	-0.0071635	0.019679	0.716152	0.915475	0.0275612	0.0195944	0.160787	0.678188	0.0272108	0.0218163	0.214543	0.792746	0.0314223	0.0226865	0.167387	0.785543	0.0104344	0.0223714	0.641364	0.893784	-0.040953	0.0357079	0.254959	0.828976	-0.0543056	0.0389423	0.167552	0.775871	-0.057254	0.0362543	0.118598
Omega-6 fatty acids/omega-3 fatty acids	ratio	Fatty acids	-0.190101	0.0642166	0.00337027	0.102892	0.036881	0.0652262	0.572285	0.798192	-0.308744	0.0635809	2.1115e-06	0.000273967	0.0172054	0.0442395	0.697669	0.904448	0.0237933	0.045496	0.601455	0.850693	-0.0471167	0.0452307	0.298559	0.728313	-0.0505682	0.0538342	0.348902	0.83315	-0.0329819	0.0559489	0.556106	0.881015	-0.0505775	0.0551722	0.360252	0.834497	0.0220992	0.0941248	0.814992	0.968119	0.14849	0.0884655	0.100807	0.770547	-0.097835	0.0860846	0.259322
Phenylalanine	mmol/l	Amino acids	-0.0538939	0.0512215	0.293728	0.626158	0.0063966	0.0520306	0.902253	0.968387	0.0186857	0.0509944	0.714355	0.885769	0.0308084	0.0522961	0.556473	0.827222	-0.0835587	0.0547774	0.128435	0.678188	-0.0508203	0.0545433	0.35238	0.768426	-0.0218568	0.0540631	0.686499	0.904297	0.0118536	0.0552779	0.830396	0.949773	-0.0575499	0.0543587	0.290845	0.828005	0.0322483	0.0546335	0.556725	0.934172	0.1236	0.0599224	0.0425189	0.770547	0.0936202	0.055727	0.0970024
Phosphatidylcholines	mmol/l	Other lipids	0.0232147	0.0209717	0.269469	0.626158	0.0126551	0.02147	0.556108	0.790372	0.0417277	0.0208852	0.0468363	0.311641	0.0118215	0.0231751	0.610442	0.856269	-0.0217439	0.0238619	0.363045	0.768428	0.0378953	0.0237027	0.111133	0.678188	0.033453	0.0240354	0.165347	0.785543	0.0245401	0.0245697	0.318944	0.828005	0.024905	0.0242279	0.305055	0.828005	-0.00907425	0.0331368	0.78493	0.963711	-0.0500766	0.036509	0.174113	0.775871	-0.0519243	0.0338994	0.129638
Phosphoglycerides	mmol/l	Other lipids	0.0223208	0.0209365	0.287525	0.626158	0.013145	0.0214849	0.541223	0.787538	0.041848	0.0209074	0.0464535	0.311641	0.0105592	0.0223897	0.637623	0.870859	-0.0245545	0.0230781	0.288365	0.728313	0.033861	0.0229226	0.140883	0.678188	0.0364828	0.0228263	0.111375	0.760571	0.0272201	0.023329	0.244503	0.793105	0.0275123	0.0229937	0.232728	0.792746	-0.0135736	0.0309381	0.662068	0.938194	-0.0488462	0.0340866	0.155853	0.775871	-0.0533167	0.0316502	0.096071
Polyunsaturated fatty acids	mmol/l	Fatty acids	0.0221712	0.020601	0.282893	0.626158	-0.00046966	0.0209984	0.982173	0.99755	0.0524802	0.0204128	0.0107245	0.187091	-0.00532073	0.019748	0.787819	0.925178	-0.00706982	0.0203861	0.729035	0.915572	0.0312572	0.0202984	0.124848	0.678188	0.0281433	0.0227957	0.220263	0.792746	0.0319533	0.023956	0.183633	0.785543	0.0122962	0.0236281	0.603303	0.881015	-0.0396251	0.0380157	0.300507	0.847374	-0.0584178	0.0416445	0.165063	0.775871	-0.0504888	0.0387338	0.196463
Polyunsaturated fatty acids/monounsaturated fatty acids	ratio	Fatty acids	0.143796	0.0530583	0.00726104	0.171295	-0.000224683	0.0542676	0.9967	0.998624	0.105976	0.0528835	0.0462072	0.311641	0.0203169	0.0442136	0.646726	0.87849	0.0826249	0.0470737	0.0805567	0.678188	-0.0483564	0.0469186	0.303801	0.728313	0.0419558	0.0463963	0.366785	0.838598	0.0317296	0.0474455	0.504321	0.870723	-0.017061	0.046822	0.715908	0.911988	0.0142959	0.0578451	0.805455	0.967495	0.142346	0.0614633	0.0252126	0.770547	0.0183901	0.0574282	0.750129
Pyruvate	mmol/l	Glycolysis related metabolites	-0.141444	0.0624433	0.0244706	0.230914	-0.0435226	0.0640561	0.497483	0.759992	-0.0709253	0.062483	0.257464	0.626158	-0.015746	0.067487	0.815715	0.925178	-0.0941229	0.0697751	0.178574	0.687363	-0.0545236	0.0695282	0.433667	0.793383	-0.0460414	0.087824	0.60061	0.881015	-0.0210857	0.0898298	0.814627	0.945842	-0.125834	0.0885901	0.156837	0.785543	-0.174123	0.109977	0.11745	0.770547	0.0711677	0.0996254	0.477142	0.934172	0.162473	0.0996233	0.106949
Remnant cholesterol (non-HDL, non-LDL -cholesterol)	mmol/l	Cholesterol	-0.00429763	0.0441681	0.922564	0.975175	-0.0404741	0.0448183	0.367353	0.66897	0.0528235	0.0439644	0.230686	0.621575	-0.019233	0.0393031	0.625079	0.865109	-0.0620604	0.0406583	0.128181	0.678188	0.0234891	0.0404926	0.562382	0.827222	0.0363327	0.04651	0.435516	0.861037	0.0174022	0.047521	0.714552	0.911988	0.0071651	0.0468851	0.878672	0.958561	-0.0265152	0.059917	0.65935	0.938194	-0.0184986	0.0654768	0.778318	0.963711	-0.0937891	0.0609289	0.1279
Cholesterol in small HDL	mmol/l	Lipoprotein subclasses	0.00620094	0.0212338	0.770503	0.921408	0.00100781	0.0216093	0.962839	0.996215	-0.00536635	0.0211463	0.799878	0.924617	0.0144162	0.0188273	0.445479	0.793383	0.02172	0.020171	0.282725	0.725794	0.015052	0.020086	0.45441	0.793383	0.0318474	0.0221696	0.152228	0.785543	0.0511577	0.0226903	0.0250958	0.760571	-0.00675689	0.0223772	0.762959	0.930226	0.0109493	0.0291386	0.708124	0.938194	0.0155049	0.0312124	0.621612	0.934172	0.0308699	0.0292632	0.295435
Cholesteryl esters in small HDL	mmol/l	Lipoprotein subclasses	0.00198485	0.0237908	0.933577	0.984809	-0.000909172	0.0242116	0.970075	0.996215	-0.0166188	0.0236928	0.483683	0.758403	0.0137909	0.0205407	0.503761	0.819346	0.0302363	0.0222452	0.175516	0.687363	0.0130396	0.0221521	0.556729	0.827222	0.0330332	0.0253748	0.194277	0.785543	0.0552591	0.0259543	0.0343049	0.760571	-0.0135033	0.0255961	0.598315	0.881015	0.00439954	0.03348	0.895791	0.978732	0.0229897	0.0368871	0.534942	0.934172	0.0280862	0.0342506	0.414702
Free cholesterol in small HDL	mmol/l	Lipoprotein subclasses	0.0152716	0.019609	0.436826	0.726642	0.00479792	0.0199004	0.809677	0.924617	0.0247835	0.019519	0.205362	0.609044	0.0134795	0.0177276	0.448018	0.793383	-0.00184732	0.0185066	0.920569	0.966748	0.0179805	0.0184385	0.330441	0.749081	0.0267118	0.0172629	0.123671	0.785543	0.0389884	0.0179277	0.03067	0.760571	0.0129541	0.0176789	0.464465	0.870723	0.0299141	0.0219168	0.176269	0.775871	0.0225893	0.023797	0.346268	0.872393	0.0164528	0.0222062	0.461187
Total lipids in small HDL	mmol/l	Lipoprotein subclasses	-0.0121395	0.0177213	0.493987	0.758977	0.00836062	0.0180892	0.644346	0.836039	-0.0139044	0.0176879	0.432557	0.726234	0.00461785	0.0162421	0.776513	0.925178	0.00417049	0.0171431	0.807998	0.925178	0.0176709	0.0170701	0.301608	0.728313	0.0151554	0.0186388	0.41711	0.859048	0.0274412	0.0192138	0.154586	0.785543	-0.0120601	0.0189481	0.525095	0.87911	0.0240436	0.0269008	0.37422	0.875665	0.00705271	0.0276057	0.800821	0.966669	0.0443751	0.0262841	0.0992703
Concentration of small HDL particles	mmol/l	Lipoprotein subclasses	-0.0024009	0.019375	0.901485	0.968387	0.00207343	0.0197419	0.916438	0.972576	-0.00971478	0.0193161	0.61545	0.819021	0.0115917	0.0168456	0.49325	0.819346	0.019033	0.0182885	0.299201	0.728313	0.0166911	0.0182121	0.360455	0.768428	0.0288793	0.0209605	0.169625	0.785543	0.0473448	0.021459	0.0283482	0.760571	-0.00797357	0.0211628	0.706689	0.911988	0.0118048	0.03018	0.696773	0.938194	0.0178781	0.0328271	0.58797	0.934172	0.0323841	0.0306141	0.293679
Phospholipids in small HDL	mmol/l	Lipoprotein subclasses	-0.0152883	0.0186972	0.414341	0.713125	0.0159281	0.0190844	0.404724	0.707981	-0.0173605	0.0186613	0.353118	0.668909	0.00687881	0.0176117	0.696508	0.904448	0.00169704	0.0184062	0.926614	0.969582	0.0197512	0.0182981	0.281457	0.725794	0.00479431	0.0183525	0.795094	0.941023	0.0152384	0.0198506	0.443565	0.861037	-0.0179263	0.0195692	0.360713	0.834497	0.0291442	0.0263393	0.271914	0.83703	0.010819	0.0239022	0.652066	0.938194	0.0406724	0.0239019	0.0928063
Triglycerides in small HDL	mmol/l	Lipoprotein subclasses	-0.141811	0.0544157	0.00998035	0.187091	-0.0426199	0.0565393	0.451702	0.729349	-0.0621783	0.0547973	0.257853	0.626158	-0.0930669	0.0511096	0.0709222	0.678188	-0.101658	0.0543569	0.062709	0.678188	0.0320785	0.0541839	0.554407	0.827222	-0.104565	0.0650947	0.109565	0.760571	-0.0900585	0.0665764	0.177477	0.785543	-0.0443128	0.0656728	0.500509	0.870723	0.118515	0.127848	0.356818	0.875665	-0.034909	0.134988	0.797215	0.966669	0.20988	0.126207	0.103024
Cholesterol in small LDL	mmol/l	Lipoprotein subclasses	-0.0296433	0.0354695	0.404095	0.707981	-0.0440655	0.0359874	0.221923	0.613417	0.0139441	0.0353052	0.69321	0.871128	-0.0258304	0.0346028	0.456077	0.793383	-0.020718	0.0355791	0.560885	0.827222	0.0119474	0.0353886	0.735945	0.915572	0.0501374	0.0368978	0.175534	0.785543	0.065798	0.0377247	0.0824666	0.760571	0.0313016	0.0372513	0.401622	0.854592	-0.0378512	0.0572461	0.510452	0.934172	-0.0188436	0.0560126	0.737477	0.95167	-0.0664634	0.0528538	0.212333
Cholesteryl esters in small LDL	mmol/l	Lipoprotein subclasses	-0.0463769	0.0365232	0.205334	0.609044	-0.0472402	0.037057	0.203559	0.609044	0.00677571	0.0363542	0.852297	0.941153	-0.0374081	0.034934	0.285283	0.725794	-0.0278172	0.0359288	0.439525	0.793383	0.00959475	0.0357497	0.788623	0.925178	0.0296304	0.0358054	0.41067	0.857298	0.048948	0.0376964	0.195492	0.785543	0.0207719	0.0371706	0.576864	0.881015	-0.036769	0.0571017	0.521536	0.934172	-0.0320474	0.0560582	0.569193	0.934172	-0.0600381	0.0527647	0.258684
Free cholesterol in small LDL	mmol/l	Lipoprotein subclasses	0.0141011	0.0401351	0.725643	0.892156	-0.034244	0.0407642	0.401723	0.707981	0.0330499	0.0399466	0.408824	0.70963	0.00498856	0.0391904	0.898813	0.961822	-0.000557621	0.0402972	0.988971	0.99472	0.0209466	0.0400631	0.60155	0.850693	0.0731572	0.0408406	0.0745606	0.760571	0.0928898	0.041764	0.0271092	0.760571	0.0432317	0.0412158	0.295316	0.828005	-0.0391074	0.0608879	0.522583	0.934172	0.00817206	0.058094	0.888639	0.978732	-0.080399	0.0558801	0.154246
Total lipids in small LDL	mmol/l	Lipoprotein subclasses	-0.0220787	0.032525	0.497875	0.759992	-0.0346608	0.0329993	0.294567	0.626158	0.0250535	0.0323743	0.439736	0.726825	-0.0203294	0.0299191	0.497462	0.819346	-0.0214233	0.0307592	0.486774	0.817382	0.0100691	0.0305933	0.742335	0.915572	0.0401772	0.0326236	0.219388	0.792746	0.0570616	0.0333029	0.0879844	0.760571	0.0330776	0.0328319	0.314763	0.828005	-0.0290354	0.0501263	0.564111	0.934172	-0.0110532	0.0491381	0.822621	0.968119	-0.060127	0.0463051	0.197965
Concentration of small LDL particles	mmol/l	Lipoprotein subclasses	-0.0382271	0.0324803	0.240372	0.626158	-0.0318626	0.0330137	0.335407	0.654421	0.0190217	0.0323752	0.557372	0.790372	-0.0241535	0.0286018	0.39921	0.793383	-0.0170686	0.0293995	0.562052	0.827222	-0.000905246	0.0292274	0.975316	0.988651	0.0343152	0.0296052	0.253992	0.794106	0.0447089	0.031948	0.163235	0.785543	0.0333367	0.0314207	0.290023	0.828005	-0.0252304	0.0513627	0.624664	0.934172	-0.0331658	0.0502397	0.511141	0.934172	-0.0683049	0.0474185	0.153743
Phospholipids in small LDL	mmol/l	Lipoprotein subclasses	0.00807808	0.0315896	0.798378	0.924617	-0.0256519	0.0320637	0.424452	0.722265	0.047788	0.0312603	0.127598	0.521442	-0.00439881	0.0271467	0.871423	0.952176	-0.0143736	0.0279822	0.607938	0.855067	0.00447813	0.0278268	0.87228	0.952176	0.0353372	0.0297842	0.236672	0.792746	0.0530118	0.0303768	0.0822964	0.760571	0.0379097	0.029915	0.206352	0.792746	-0.0192217	0.0444783	0.666829	0.938194	0.0109601	0.0433051	0.800901	0.966669	-0.0639873	0.0410177	0.122816
Triglycerides in small LDL	mmol/l	Lipoprotein subclasses	-0.139104	0.066289	0.0373576	0.280994	-0.0170574	0.068594	0.803831	0.924617	0.0045836	0.0664593	0.945082	0.99291	-0.0476307	0.0517108	0.35851	0.768428	-0.0761101	0.0547077	0.165459	0.678188	0.0520813	0.0545439	0.340625	0.749371	-0.038172	0.0540248	0.480564	0.870723	-0.00330926	0.0551887	0.952238	0.98949	0.0366709	0.0544525	0.50134	0.870723	0.0516906	0.0594506	0.387297	0.875665	-0.0580635	0.0623452	0.357346	0.875665	0.0729072	0.0581611	0.216906
Cholesterol in small VLDL	mmol/l	Lipoprotein subclasses	-0.0303438	0.0647706	0.63985	0.832287	-0.112873	0.0657529	0.087295	0.445022	0.0465297	0.0641883	0.469192	0.746966	-0.0750871	0.0523917	0.153775	0.678188	-0.111095	0.0552086	0.0453074	0.678188	-0.0140096	0.054879	0.798725	0.925178	0.00820253	0.0653785	0.900267	0.965369	-0.016095	0.0667041	0.809546	0.945842	-0.00962819	0.0657157	0.883645	0.958561	-0.0536597	0.10373	0.606426	0.934172	-0.102333	0.102208	0.319818	0.860029	-0.0684864	0.095937	0.477454
Cholesteryl esters in small VLDL	mmol/l	Lipoprotein subclasses	-0.0373252	0.0669851	0.577876	0.798852	-0.132859	0.0680107	0.0518751	0.330618	0.0434641	0.0662993	0.512699	0.774498	-0.0836193	0.053615	0.121074	0.678188	-0.121113	0.0567917	0.0339887	0.678188	-0.0283253	0.0564498	0.616293	0.859828	-0.00776621	0.0684895	0.909818	0.969754	-0.0362227	0.0698792	0.604705	0.881015	-0.020412	0.068845	0.767122	0.930226	-0.0480235	0.116426	0.681131	0.938194	-0.11518	0.114674	0.318285	0.860029	-0.0587377	0.107667	0.586943
Free cholesterol in small VLDL	mmol/l	Lipoprotein subclasses	-0.0180602	0.0632408	0.775436	0.924109	-0.0799652	0.0641802	0.213944	0.610094	0.0515157	0.0629506	0.413931	0.713125	-0.0624308	0.0518614	0.230262	0.708655	-0.0950496	0.0543264	0.0814457	0.678188	0.00876233	0.0540031	0.871239	0.952176	0.0308406	0.0613782	0.61655	0.881015	0.0134811	0.0635832	0.832282	0.949773	0.00483496	0.0626279	0.938533	0.984038	-0.0601337	0.0901234	0.506613	0.934172	-0.0870187	0.0887847	0.330065	0.865681	-0.0862716	0.0833487	0.303857
Total lipids in small VLDL	mmol/l	Lipoprotein subclasses	-0.0627649	0.0578871	0.279344	0.626158	-0.0465532	0.0588612	0.429751	0.726234	0.034455	0.0577102	0.551027	0.787538	-0.0813894	0.0467089	0.0845811	0.678188	-0.0964447	0.0501513	0.0557503	0.678188	0.0228364	0.0498409	0.647277	0.87849	-0.0351552	0.0601622	0.559564	0.881015	-0.0221866	0.0613476	0.717942	0.911988	-0.000816854	0.0604024	0.989222	0.998633	-0.0145287	0.0877332	0.868906	0.978732	-0.0915743	0.0931898	0.330247	0.865681	0.031568	0.0868552	0.717655
Concentration of small VLDL particles	mmol/l	Lipoprotein subclasses	-0.0633382	0.0602166	0.293961	0.626158	-0.0369677	0.0613157	0.547115	0.787538	0.0393293	0.0600832	0.513347	0.774498	-0.0924594	0.0504911	0.0693639	0.678188	-0.0944789	0.0535244	0.0788458	0.678188	0.0255198	0.0532109	0.631967	0.869923	-0.0430437	0.0622029	0.489642	0.870723	-0.0275335	0.0634313	0.664647	0.894267	0.000844142	0.0624544	0.989228	0.998633	-0.00497572	0.0887346	0.955428	0.98582	-0.0834206	0.0950798	0.383612	0.875665	0.039329	0.0885668	0.658484
Phospholipids in small VLDL	mmol/l	Lipoprotein subclasses	-0.0393146	0.0571682	0.492275	0.758977	-0.0585784	0.0580133	0.313591	0.637609	0.0446025	0.0569051	0.433893	0.726234	-0.0631649	0.045363	0.165954	0.678188	-0.0896259	0.0480226	0.0632316	0.678188	0.0179461	0.0477354	0.707293	0.90848	0.00277293	0.0587062	0.962368	0.98949	-0.00147339	0.0598773	0.98039	0.996553	-0.000259358	0.0589731	0.996495	0.999356	-0.045196	0.0875529	0.607183	0.934172	-0.105479	0.0864383	0.226045	0.80452	-0.0261898	0.0810145	0.747362
Triglycerides in small VLDL	mmol/l	Lipoprotein subclasses	-0.133597	0.0675976	0.0505159	0.327722	-0.023819	0.0713014	0.738648	0.897795	-0.000618141	0.0684826	0.99281	0.998624	-0.0877583	0.0683864	0.200922	0.687363	-0.0776189	0.0714173	0.278174	0.725794	0.0618995	0.0711348	0.385056	0.789896	-0.09805	0.0769445	0.203845	0.792746	-0.0400744	0.0784723	0.610063	0.881015	0.0198849	0.0772349	0.797054	0.941023	0.074693	0.109289	0.49637	0.934172	-0.0339387	0.119625	0.7774	0.963711	0.173277	0.111314	0.123675
Saturated fatty acids	mmol/l	Fatty acids	-0.0758502	0.0413734	0.0684908	0.393905	0.0240851	0.0429182	0.57519	0.798192	0.00126096	0.0416385	0.97587	0.996215	0.00901505	0.0381398	0.813422	0.925178	-0.0482703	0.0398157	0.22655	0.708655	0.0521762	0.0396777	0.189741	0.687363	0.0194981	0.0324864	0.549005	0.881015	0.0179789	0.0332872	0.589641	0.881015	0.0456896	0.0328504	0.165614	0.785543	0.0165548	0.0326999	0.614117	0.934172	-0.0133786	0.0338937	0.696332	0.938194	-0.0388242	0.0321529	0.233635
Sphingomyelins	mmol/l	Other lipids	0.0541483	0.0248628	0.0304012	0.254488	0.00120052	0.0253019	0.962196	0.996215	0.0735933	0.0247737	0.00326015	0.102892	0.0315643	0.0233149	0.17701	0.687363	-0.0153666	0.0240487	0.523422	0.819346	0.00660287	0.0239611	0.783108	0.925178	0.0460586	0.022433	0.043094	0.760571	0.0382835	0.0234504	0.103976	0.760571	0.0303315	0.0231239	0.190972	0.785543	-0.00527986	0.0323372	0.870724	0.978732	-0.00323125	0.035628	0.927968	0.978732	-0.0502033	0.0330814	0.133166
Triglycerides/phosphoglycerides	ratio	Other lipids	-0.181999	0.0833087	0.0298372	0.25386	0.0241136	0.084782	0.776323	0.924109	-0.0886429	0.0829654	0.286348	0.626158	-0.0912847	0.0745155	0.221854	0.708655	-0.0443753	0.077497	0.567427	0.829562	0.0291971	0.0771316	0.705355	0.908385	-0.148906	0.0769404	0.0558801	0.760571	-0.0925615	0.0805621	0.251807	0.794106	-0.0386724	0.0792271	0.625945	0.88761	0.0562206	0.109407	0.60881	0.934172	0.0128288	0.119966	0.915117	0.978732	0.183112	0.111634	0.105022
Total concentration of branched-chain amino acids (leucine + isoleucine + valine)	mmol/l	Amino acids	0.00571692	0.0556313	0.918232	0.972576	0.0120773	0.0565086	0.830935	0.93345	0.00183798	0.054994	0.973365	0.996215	0.0740105	0.0717463	0.303272	0.728313	-0.169755	0.0738304	0.0223136	0.678188	0.0173837	0.0733005	0.81273	0.925178	-0.0418241	0.0744071	0.574754	0.881015	-0.0320038	0.0775299	0.680143	0.902288	-0.0325935	0.0764522	0.67027	0.894267	0.00501037	0.0586955	0.932192	0.978732	-0.046926	0.0646687	0.470233	0.934172	-0.0343719	0.0600464	0.568682
Total cholesterol	mmol/l	Cholesterol	0.0292994	0.0299742	0.329274	0.649784	-0.010918	0.030448	0.720211	0.889975	0.056724	0.029863	0.058648	0.346971	0.0128248	0.0288824	0.657399	0.883913	-0.0194729	0.0297713	0.51366	0.819346	0.0295606	0.0296792	0.320209	0.742804	0.064951	0.0277831	0.0231042	0.760571	0.0549595	0.0299562	0.0679604	0.760571	0.0273463	0.0295383	0.355632	0.83315	-0.0025764	0.0378968	0.945972	0.981919	-0.0095172	0.0417534	0.820291	0.968119	-0.0716389	0.038769	0.0684162
Total esterified cholesterol	mmol/l	Cholesteryl esters	0.0342081	0.0303931	0.261448	0.626158	-0.00818303	0.0308831	0.791252	0.92429	0.0579277	0.0302862	0.056927	0.346971	0.0164801	0.0293298	0.574694	0.837826	-0.0153362	0.0302368	0.612459	0.856782	0.0301352	0.0301398	0.318349	0.742804	0.0661031	0.0267322	0.0188618	0.760571	0.0582617	0.0297045	0.0512445	0.760571	0.026003	0.0292686	0.375435	0.839667	-0.00148233	0.0377634	0.968789	0.991182	-0.00582956	0.0416065	0.888933	0.978732	-0.0702216	0.0386326	0.0729531
Total fatty acids	mmol/l	Fatty acids	-0.0543939	0.0328355	0.0998719	0.471214	0.00466492	0.0343482	0.892087	0.966583	0.00122949	0.0329534	0.97028	0.996215	-0.00877221	0.0286157	0.759439	0.920908	-0.0337173	0.0295232	0.254522	0.725794	0.04057	0.0294101	0.168982	0.682078	0.0168896	0.0262777	0.521124	0.876755	0.0205719	0.0270626	0.447938	0.861037	0.0278289	0.0267128	0.298606	0.828005	-0.0260143	0.030377	0.394436	0.886199	-0.0700992	0.0331051	0.0376871	0.770547	-0.0412573	0.0308134	0.18474
Total free cholesterol	mmol/l	Free cholesterol	0.0166989	0.030243	0.581333	0.798852	-0.0178332	0.0306962	0.561789	0.792306	0.0543343	0.0301128	0.0723723	0.399587	0.00314071	0.028617	0.912696	0.964708	-0.0306096	0.0294912	0.300308	0.728313	0.0283281	0.0294052	0.336293	0.749081	0.0547149	0.0309996	0.0788867	0.760571	0.042803	0.0316947	0.178189	0.785543	0.0273279	0.0312961	0.383461	0.843289	-0.0110469	0.0396571	0.781323	0.963711	-0.0180166	0.0435264	0.68008	0.938194	-0.0717638	0.0404954	0.0803077
Total lipids in lipoprotein particles	mmol/l	Total lipids	-0.0142758	0.0233717	0.541901	0.787538	0.00346584	0.0238218	0.88444	0.96386	0.0289334	0.0233359	0.216198	0.610867	0.00623433	0.0226326	0.783266	0.925178	-0.0239087	0.0235743	0.311487	0.740026	0.0328746	0.0235066	0.163209	0.678188	0.0350366	0.0235984	0.138991	0.785543	0.0329517	0.0241272	0.173352	0.785543	0.023094	0.0238246	0.333395	0.831034	0.00650957	0.0279171	0.81624	0.968119	-0.0152665	0.0306503	0.61984	0.934172	-0.0426557	0.0285114	0.138697
Total concentration of lipoprotein particles	mmol/l	Lipoprotein particle concentrations	0.0328064	0.0237256	0.16798	0.57388	0.0228671	0.0241672	0.344951	0.664216	0.0355346	0.0236477	0.134178	0.525397	0.0358546	0.022349	0.110412	0.678188	0.0165385	0.0234168	0.480696	0.817382	0.0272711	0.0232615	0.242194	0.725794	0.0287498	0.0161118	0.157262	0.785543	0.0416875	0.0214697	0.0545909	0.760571	0.00292371	0.0211357	0.890225	0.958561	0.0247368	0.0260651	0.345566	0.872393	0.0177128	0.0284893	0.536008	0.934172	-0.00771033	0.0265095	0.771967
Total phospholipids in lipoprotein particles	mmol/l	Phospholipids	0.0142348	0.0201301	0.480146	0.757323	0.0146255	0.0204874	0.475964	0.753125	0.0427314	0.0200805	0.0343137	0.261894	0.01888	0.0206834	0.362385	0.768428	-0.0177318	0.0213768	0.407619	0.793383	0.0255535	0.0212706	0.230757	0.708655	0.0408241	0.020295	0.045434	0.760571	0.0295378	0.0207551	0.156045	0.785543	0.0237171	0.0204789	0.248011	0.794106	0.0230812	0.0260715	0.378713	0.875665	-0.00530648	0.0287247	0.853916	0.978732	-0.0334584	0.0266715	0.213421
Total triglycerides	mmol/l	Triglycerides	-0.196297	0.086315	0.0239001	0.229707	0.0220618	0.0882602	0.802824	0.924617	-0.0666867	0.0859768	0.438724	0.726825	-0.0849755	0.0752078	0.260149	0.725794	-0.0917654	0.0790102	0.246611	0.725794	0.0857767	0.078749	0.277129	0.725794	-0.0971659	0.0799955	0.225756	0.792746	-0.0512951	0.0816614	0.530534	0.881015	-0.00430867	0.0804579	0.957339	0.98949	0.0141645	0.0975204	0.884896	0.978732	-0.093568	0.106442	0.382171	0.875665	0.0913732	0.0990536	0.35923
Tyrosine	mmol/l	Amino acids	-0.0179422	0.0588649	0.76077	0.913981	-0.0120985	0.0598933	0.84008	0.937638	3.03383e-05	0.0583051	0.999585	0.999585	0.0540282	0.0707629	0.445882	0.793383	-0.110735	0.073124	0.131197	0.678188	0.08319	0.0728094	0.254306	0.725794	-0.0559662	0.0863948	0.51776	0.876755	-0.0274861	0.088368	0.75605	0.92837	-0.0753526	0.0871485	0.38813	0.846385	0.0922944	0.0666484	0.170078	0.775871	0.0495121	0.0623476	0.432163	0.930877	0.146945	0.0608921	0.018261
Unsaturation	degree	Fatty acids	0.0643176	0.0199082	0.00141543	0.0734606	0.00245486	0.0203026	0.903859	0.968387	0.0564809	0.0198375	0.00478396	0.126342	-0.00127534	0.0191132	0.946907	0.975089	0.026725	0.0202634	0.188507	0.687363	-0.0243949	0.0201719	0.227767	0.708655	0.00934281	0.0203688	0.646895	0.893827	0.00559331	0.0208282	0.78852	0.937829	-0.0073658	0.0205581	0.720453	0.911988	0.0211623	0.0266648	0.429899	0.930877	0.0434568	0.0286148	0.135509	0.770547	0.0491627	0.0267396	0.0708528
Valine	mmol/l	Amino acids	-0.000810217	0.0457275	0.985878	0.998624	-0.0181548	0.0464278	0.696105	0.872653	0.00126749	0.0452338	0.977668	0.996215	0.0741177	0.067027	0.269983	0.725794	-0.154598	0.0692816	0.0265389	0.678188	0.00770692	0.0687813	0.910874	0.964708	-0.0435699	0.0645305	0.500458	0.870723	-0.0201716	0.0672854	0.764608	0.930226	-0.0294744	0.0663498	0.657297	0.893827	0.0381207	0.0592729	0.522021	0.934172	-0.0154032	0.0653049	0.814155	0.968119	0.00630157	0.0606371	0.917498
VLDL cholesterol	mmol/l	Cholesterol	-0.088781	0.0679531	0.192574	0.608747	-0.0575106	0.0689681	0.405145	0.707981	0.00288035	0.0676422	0.966068	0.996215	-0.0690344	0.0537053	0.200857	0.687363	-0.108229	0.0569377	0.0585488	0.678188	0.0271361	0.0566148	0.632166	0.869923	-0.00369142	0.0697181	0.957819	0.98949	-0.0374844	0.0711327	0.598726	0.881015	-0.0230395	0.0700768	0.742626	0.923868	-0.0769375	0.098372	0.436547	0.934172	-0.128769	0.0969675	0.188063	0.780837	-0.104958	0.0909893	0.252244
Cholesteryl esters in VLDL	mmol/l	Cholesteryl esters	-0.0557955	0.0638616	0.383132	0.690436	-0.0681662	0.0648424	0.29415	0.626158	0.0233782	0.0635952	0.713474	0.885769	-0.0574098	0.0522545	0.2735	0.725794	-0.106009	0.0548643	0.0545001	0.678188	0.0213781	0.0545615	0.695539	0.904448	0.0133133	0.0676493	0.844159	0.952432	-0.0305986	0.0690354	0.658015	0.893827	-0.016394	0.0680235	0.809767	0.945842	-0.0735839	0.0969076	0.449976	0.934172	-0.108098	0.0953401	0.260353	0.828976	-0.132356	0.089593	0.143644
Free cholesterol in VLDL	mmol/l	Free cholesterol	-0.133194	0.0776224	0.087461	0.445022	-0.0432291	0.0788629	0.584072	0.798852	-0.0268369	0.0773305	0.728852	0.892156	-0.0894457	0.0595896	0.136465	0.678188	-0.116953	0.0638938	0.0685185	0.678188	0.0378418	0.0635207	0.551962	0.827222	-0.0280453	0.0757617	0.711591	0.911988	-0.047045	0.0772919	0.543346	0.881015	-0.0325973	0.0761364	0.668948	0.894267	-0.0823277	0.104282	0.432257	0.930877	-0.163675	0.10295	0.115918	0.770547	-0.0595393	0.0964919	0.539021
Total lipids in VLDL	mmol/l	Total lipids	-0.186418	0.0872281	0.0336927	0.260993	-0.00674591	0.0891708	0.939758	0.98932	-0.0679639	0.0869473	0.435181	0.726234	-0.0921773	0.0687439	0.183874	0.687363	-0.110584	0.0741121	0.137165	0.678188	0.0778853	0.0737876	0.292415	0.728313	-0.064733	0.0807965	0.423852	0.861037	-0.0479595	0.0824289	0.561252	0.881015	-0.0313604	0.0811873	0.699652	0.910074	-0.0732609	0.103135	0.479643	0.934172	-0.155292	0.111285	0.167456	0.775871	-0.00993977	0.103619	0.923859
Concentration of VLDL particles	mmol/l	Lipoprotein particle concentrations	-0.0728267	0.0562065	0.196332	0.608747	-0.025588	0.0571883	0.654948	0.840043	0.0185069	0.0560582	0.741574	0.899245	-0.0615984	0.0434202	0.160534	0.678188	-0.091354	0.0475298	0.0559793	0.678188	0.029743	0.0472428	0.529701	0.819346	-0.0306446	0.0566643	0.589162	0.881015	-0.0323447	0.0577973	0.576281	0.881015	-0.00276317	0.0569243	0.961327	0.98949	-0.0173965	0.0742339	0.815337	0.968119	-0.0832169	0.0733136	0.259827	0.828976	-0.0251611	0.0686964	0.715168
Phospholipids in VLDL	mmol/l	Phospholipids	-0.153108	0.0806283	0.0588314	0.346971	-0.0385789	0.0821571	0.639068	0.832287	-0.0362268	0.0804774	0.653001	0.840043	-0.0888009	0.0601163	0.143806	0.678188	-0.123395	0.0652338	0.0599218	0.678188	0.0437519	0.0648789	0.500846	0.819346	-0.0501447	0.0775434	0.518494	0.876755	-0.0601479	0.079106	0.447827	0.861037	-0.0366248	0.0779226	0.63879	0.893617	-0.062117	0.108209	0.567606	0.934172	-0.182314	0.106891	0.0920693	0.770547	-0.0177818	0.10014	0.859526
Average diameter for VLDL particles	nm	Lipoprotein particle sizes	-0.00376745	0.0155718	0.809028	0.924617	0.0143004	0.0158052	0.366466	0.66897	-0.0151317	0.0154555	0.328499	0.649784	-0.00349894	0.0140882	0.804064	0.925178	0.0134774	0.0145394	0.354843	0.768428	-0.0117589	0.0144949	0.417997	0.793383	-0.0177436	0.0154924	0.253272	0.794106	-0.0120896	0.0158124	0.445315	0.861037	-0.0144972	0.0155745	0.352918	0.83315	0.0109226	0.0221321	0.623032	0.934172	0.0353973	0.0243844	0.150613	0.775871	0.0439763	0.0226414	0.0557115
Triglycerides in VLDL	mmol/l	Triglycerides	-0.245804	0.114707	0.0331421	0.260993	0.0438676	0.116987	0.707998	0.883494	-0.103118	0.113999	0.366578	0.66897	-0.105977	0.100332	0.292307	0.728313	-0.0904245	0.105104	0.390459	0.793383	0.13103	0.104673	0.211838	0.700279	-0.111977	0.106381	0.293629	0.828005	-0.0488876	0.10855	0.652867	0.893827	-0.0244795	0.106867	0.819022	0.946697	-0.0621916	0.13275	0.640756	0.938194	-0.128549	0.14554	0.379845	0.875665	0.0729444	0.135476	0.591832
Cholesterol in very large HDL	mmol/l	Lipoprotein subclasses	0.242263	0.077211	0.00190732	0.0818707	0.0619333	0.0786758	0.431906	0.726234	0.262167	0.0769781	0.000767866	0.0569318	0.108248	0.0591285	0.0683861	0.678188	0.00422737	0.0610898	0.944886	0.975089	-0.0164817	0.0606778	0.786133	0.925178	0.108836	0.0608018	0.0747624	0.760571	0.0502984	0.0621904	0.419474	0.860501	0.109056	0.0613322	0.0766996	0.760571	0.013574	0.119384	0.90977	0.978732	0.00491616	0.131059	0.970175	0.991182	-0.171149	0.12192	0.164385
Cholesteryl esters in very large HDL	mmol/l	Lipoprotein subclasses	0.27839	0.0884134	0.00183837	0.0818707	0.0682495	0.0900247	0.449088	0.729349	0.302155	0.088095	0.000705382	0.0569318	0.120384	0.0651986	0.0661036	0.678188	0.00660751	0.0674517	0.922043	0.966748	-0.0095415	0.0669921	0.886858	0.954936	0.130442	0.0666785	0.0516373	0.760571	0.0689951	0.0682013	0.312769	0.828005	0.123027	0.0672602	0.0686696	0.760571	0.0121487	0.126062	0.923475	0.978732	-0.00391855	0.138371	0.977481	0.99473	-0.185934	0.128731	0.152675
Free cholesterol in very large HDL	mmol/l	Lipoprotein subclasses	0.165115	0.0581569	0.00492729	0.126342	0.0498921	0.0596463	0.403689	0.707981	0.177618	0.0581881	0.00252142	0.0934726	0.0791656	0.0478308	0.0991751	0.678188	-0.00261091	0.0493485	0.957848	0.981439	-0.0327333	0.049051	0.505176	0.819346	0.0657266	0.0485814	0.178852	0.785543	0.01014	0.0506659	0.841555	0.951562	0.0800276	0.0499613	0.110599	0.760571	0.0152131	0.103371	0.883379	0.978732	0.0315732	0.113575	0.781761	0.963711	-0.127395	0.105609	0.231377
Total lipids in very large HDL	mmol/l	Lipoprotein subclasses	0.26469	0.0890178	0.00323179	0.102892	0.0844487	0.0906317	0.352343	0.668909	0.29791	0.0886898	0.000903358	0.0586054	0.126082	0.0660764	0.0576185	0.678188	-0.00463499	0.0683706	0.946005	0.975089	-0.013064	0.0678927	0.847569	0.941102	0.112831	0.0693562	0.105135	0.760571	0.0364334	0.0709402	0.608037	0.881015	0.125496	0.0699612	0.0741544	0.760571	0.0184578	0.141621	0.89664	0.978732	-0.000759361	0.155513	0.996117	0.997271	-0.194067	0.144648	0.18363
Concentration of very large HDL particles	mmol/l	Lipoprotein subclasses	0.197635	0.0699552	0.00511209	0.126342	0.0690419	0.0713157	0.333914	0.653968	0.249664	0.0697671	0.000414537	0.043029	0.106153	0.0569635	0.0636919	0.678188	-0.000952822	0.0589393	0.987115	0.99472	0.00486764	0.0585326	0.93379	0.973167	0.102037	0.0619774	0.101051	0.760571	0.050313	0.063393	0.428203	0.861037	0.120559	0.0625181	0.0550338	0.760571	0.0183048	0.123984	0.883011	0.978732	0.00884857	0.136248	0.948386	0.98246	-0.156601	0.12668	0.220118
Phospholipids in very large HDL	mmol/l	Lipoprotein subclasses	0.345527	0.120623	0.00452835	0.126342	0.11889	0.122756	0.333718	0.653968	0.374218	0.120126	0.00205071	0.0818707	0.154808	0.0799953	0.0542073	0.678188	-0.0151309	0.0828507	0.855237	0.942395	-0.0189267	0.0822629	0.818221	0.925178	0.127144	0.08285	0.126244	0.785543	0.023758	0.0847422	0.779455	0.935382	0.145132	0.0835727	0.0837908	0.760571	0.0150966	0.172417	0.930453	0.978732	-0.0108612	0.189328	0.954401	0.98582	-0.241359	0.176101	0.17447
Triglycerides in very large HDL	mmol/l	Lipoprotein subclasses	-0.0741831	0.0687466	0.282674	0.626158	0.0265932	0.0727625	0.7151	0.885769	0.116876	0.0695305	0.0947216	0.463778	0.0072339	0.0660907	0.912978	0.964708	-0.0663844	0.0695445	0.340755	0.749371	0.0996726	0.0693402	0.151888	0.678188	-0.0212771	0.0784503	0.786467	0.937829	0.00514121	0.0802107	0.948949	0.989438	0.0937483	0.0791978	0.237742	0.792746	0.124286	0.121291	0.308686	0.847374	0.0184226	0.133254	0.890401	0.978732	0.0467216	0.123912	0.707164
Cholesterol in very large VLDL	mmol/l	Lipoprotein subclasses	-0.330658	0.144825	0.0236043	0.229707	-0.102534	0.149635	0.493872	0.758977	-0.220402	0.1452	0.13053	0.525397	-0.168588	0.107474	0.121491	0.678188	-0.198649	0.116875	0.0907327	0.678188	0.108488	0.116279	0.351969	0.768426	-0.108573	0.153306	0.48026	0.870723	-0.148581	0.157613	0.346837	0.83315	-0.190234	0.155496	0.222443	0.792746	-0.345996	0.326511	0.292605	0.842698	-0.757928	0.330593	0.0345116	0.770547	-0.198263	0.309867	0.529449
Cholesteryl esters in very large VLDL	mmol/l	Lipoprotein subclasses	-0.247159	0.121107	0.0428991	0.309231	-0.104328	0.125907	0.408155	0.70963	-0.175612	0.121982	0.151561	0.557874	-0.129914	0.0927313	0.163628	0.678188	-0.163743	0.0981925	0.0967454	0.678188	0.0803937	0.0976396	0.411142	0.793383	-0.0662482	0.132353	0.617695	0.881015	-0.106502	0.137852	0.440577	0.861037	-0.150326	0.136045	0.270354	0.803335	-0.304874	0.318613	0.341617	0.869638	-0.813389	0.312681	0.013083	0.770547	-0.211083	0.294489	0.477376
Free cholesterol in very large VLDL	mmol/l	Lipoprotein subclasses	-0.469861	0.190984	0.0148613	0.195148	-0.127871	0.197604	0.518187	0.77504	-0.308245	0.191323	0.108668	0.486196	-0.314781	0.125502	0.0527997	0.678188	-0.330487	0.156743	0.0388034	0.678188	0.181266	0.154622	0.247643	0.725794	-0.217537	0.218173	0.31979	0.828005	-0.299875	0.222894	0.179833	0.785543	-0.298645	0.219864	0.175695	0.785543	-0.52338	0.429749	0.226993	0.80452	-0.711882	0.440277	0.120104	0.770547	-0.18924	0.412023	0.649977
Total lipids in very large VLDL	mmol/l	Lipoprotein subclasses	-0.425546	0.178565	0.0181464	0.206553	-0.0963555	0.183904	0.600797	0.809906	-0.26541	0.178513	0.138497	0.528749	-0.216502	0.141414	0.132169	0.678188	-0.221833	0.154596	0.153017	0.678188	0.206706	0.153957	0.1811	0.687363	-0.188873	0.190145	0.321908	0.828005	-0.149784	0.194479	0.441984	0.861037	-0.216175	0.19174	0.260732	0.799091	-0.454108	0.362557	0.21418	0.80452	-0.612623	0.38975	0.121258	0.770547	-0.0779368	0.363076	0.830739
Concentration of very large VLDL particles	mmol/l	Lipoprotein subclasses	-0.397341	0.162243	0.0152049	0.195148	-0.0748787	0.166954	0.654194	0.840043	-0.237656	0.162089	0.143996	0.541551	-0.225422	0.128979	0.0896062	0.678188	-0.251217	0.143643	0.0821917	0.678188	0.183195	0.142945	0.201974	0.687363	-0.200123	0.192541	0.299718	0.828005	-0.194001	0.196874	0.325459	0.828005	-0.267433	0.194351	0.170148	0.785543	-0.50493	0.462328	0.278176	0.842698	-0.776853	0.466579	0.115244	0.770547	-0.0463983	0.437186	0.916618
Phospholipids in very large VLDL	mmol/l	Lipoprotein subclasses	-0.604389	0.241533	0.013883	0.195148	-0.312968	0.255771	0.222448	0.613417	-0.467578	0.244538	0.0578569	0.346971	-0.379983	0.0224003	0.0233038	0.678188	-0.55462	0.16794	0.00111185	0.577048	0.372554	0.166505	0.0261398	0.678188	-0.316867	0.32697	0.334655	0.831034	-0.443742	0.340834	0.194269	0.785543	-0.671306	0.336382	0.0471805	0.760571	-1.13913	0.979563	0.248454	0.828976	-1.06014	0.959313	0.272559	0.83703	-0.36795	0.904612	0.685309
Triglycerides in very large VLDL	mmol/l	Lipoprotein subclasses	-0.536232	0.249721	0.0335168	0.260993	-0.290771	0.261161	0.266698	0.626158	-0.337698	0.252101	0.182124	0.591302	-0.217343	0.167892	0.197816	0.687363	-0.176479	0.178355	0.323456	0.742804	0.255995	0.177599	0.15081	0.678188	-0.202645	0.228344	0.376346	0.839667	-0.155918	0.233511	0.504986	0.870723	-0.148721	0.229703	0.517988	0.876755	-0.481611	0.412389	0.246473	0.828976	-0.441152	0.450252	0.330445	0.865681	0.0357361	0.418992	0.932264
Cholesterol in very small VLDL	mmol/l	Lipoprotein subclasses	0.0402824	0.0515309	0.435122	0.726234	-0.0560793	0.0524024	0.285572	0.626158	0.0859155	0.0509773	0.0931624	0.460488	0.0030013	0.0435469	0.945111	0.975089	-0.0899529	0.0449448	0.0464292	0.678188	0.000418493	0.0448052	0.992555	0.996395	0.036837	0.0508401	0.469467	0.870723	-0.0245104	0.0519363	0.637424	0.893617	0.0230794	0.0512147	0.652673	0.893827	0.0233544	0.0677493	0.731241	0.948785	-0.0376358	0.0743174	0.614008	0.934172	-0.0944446	0.0691625	0.176044
Cholesteryl esters in very small VLDL	mmol/l	Lipoprotein subclasses	0.045498	0.0540157	0.400418	0.707981	-0.0574138	0.0549397	0.297013	0.626158	0.0884556	0.05346	0.0992537	0.471214	0.00697215	0.0461967	0.880158	0.954936	-0.0842842	0.0476304	0.0780219	0.678188	0.00688002	0.0474734	0.884887	0.954936	0.0496555	0.0524013	0.344351	0.83315	-0.0171391	0.0535532	0.74923	0.928044	0.0227577	0.0528181	0.666966	0.894267	0.0159014	0.0690467	0.818466	0.968119	-0.0336165	0.0757686	0.658522	0.938194	-0.106765	0.0704996	0.134001
Free cholesterol in very small VLDL	mmol/l	Lipoprotein subclasses	0.0307398	0.0499317	0.538696	0.787538	-0.0526332	0.0507753	0.300925	0.626158	0.0819751	0.0493762	0.0981224	0.471214	0.000723682	0.0396999	0.985487	0.99472	-0.0941675	0.0423061	0.026986	0.678188	-0.014032	0.0421677	0.739614	0.915572	0.00811306	0.0502596	0.871903	0.958561	-0.0406409	0.0513211	0.429238	0.861037	0.0238861	0.0505989	0.637327	0.893617	0.0421806	0.06949	0.545628	0.934172	-0.0470093	0.0761976	0.539094	0.934172	-0.0669585	0.0709265	0.348088
Total lipids in very small VLDL	mmol/l	Lipoprotein subclasses	0.0109882	0.0466448	0.813957	0.924617	-0.0507537	0.0473634	0.284937	0.626158	0.0805922	0.0460994	0.0816486	0.432404	-5.13347e-05	0.0352545	0.998844	0.998844	-0.0850655	0.0387629	0.0293903	0.678188	-0.0121509	0.0385954	0.75325	0.919851	0.00265008	0.0479131	0.95594	0.98949	-0.0452942	0.0489068	0.355348	0.83315	0.0224153	0.0482022	0.642353	0.893784	0.0631435	0.0660179	0.341823	0.869638	-0.0379502	0.0723876	0.6016	0.934172	-0.0428047	0.0673689	0.527063
Concentration of very small VLDL particles	mmol/l	Lipoprotein subclasses	0.0118014	0.0447396	0.792165	0.92429	-0.0474357	0.0454191	0.297305	0.626158	0.0793742	0.0442289	0.0739186	0.403829	-0.00792592	0.0355882	0.824104	0.927788	-0.0809204	0.0377538	0.0331058	0.678188	-0.00595954	0.0376387	0.874329	0.952176	0.00929141	0.045434	0.838143	0.949773	-0.0267186	0.0463917	0.565223	0.881015	0.0268975	0.0457427	0.557098	0.881015	0.0404743	0.0597311	0.500044	0.934172	-0.0216513	0.0654833	0.741816	0.95167	-0.0433716	0.0609599	0.478934
Phospholipids in very small VLDL	mmol/l	Lipoprotein subclasses	0.0114395	0.0524115	0.827403	0.931501	-0.0576191	0.0532579	0.280341	0.626158	0.0828175	0.051806	0.111166	0.486281	-0.0140313	0.0359485	0.700645	0.904564	-0.103436	0.0422241	0.0156432	0.678188	-0.0353888	0.0419007	0.400136	0.793383	-0.00796563	0.0523076	0.879117	0.958561	-0.0704649	0.0536462	0.190321	0.785543	0.0157017	0.0528856	0.766812	0.930226	0.088103	0.0807014	0.278355	0.842698	-0.0652077	0.0883447	0.462701	0.934172	-0.0558448	0.082195	0.498913
Triglycerides in very small VLDL	mmol/l	Lipoprotein subclasses	-0.0317725	0.0532667	0.551402	0.787538	-0.0308901	0.0540692	0.568314	0.797176	0.0730041	0.0528502	0.168402	0.57388	-0.07217	0.0414102	0.0878792	0.678188	-0.126977	0.0459728	0.00631763	0.678188	-0.0123464	0.0457474	0.787574	0.925178	-0.0665519	0.0572598	0.246333	0.794078	-0.0623419	0.0584414	0.287207	0.828005	0.0387991	0.0575925	0.50119	0.870723	0.165811	0.0854455	0.0559625	0.770547	0.0159121	0.083467	0.849318	0.978732	0.096971	0.0788582	0.222519
Cholesterol in chylomicrons and extremely large VLDL	mmol/l	Lipoprotein subclasses	-0.631581	0.282628	0.0266362	0.241242	0.0147388	0.292328	0.95983	0.996215	-0.34683	0.282413	0.220741	0.613417	-0.299299	0.236337	0.211068	0.700279	-0.388061	0.261291	0.13924	0.678188	0.38361	0.260214	0.142157	0.678188	-0.216884	0.293327	0.460458	0.870723	-0.202515	0.300715	0.501337	0.870723	-0.169105	0.296564	0.569087	0.881015	-0.61703	0.407603	0.134194	0.770547	-0.773098	0.447581	0.0881831	0.770547	-0.151107	0.415574	0.71714
Cholesteryl esters in chylomicrons and extremely large VLDL	mmol/l	Lipoprotein subclasses	-0.603731	0.261134	0.0222269	0.229707	-0.0421445	0.273436	0.877643	0.962995	-0.341737	0.262514	0.194632	0.608747	-0.253154	0.234507	0.282793	0.725794	-0.315764	0.251001	0.209696	0.700279	0.357285	0.249943	0.154261	0.678188	-0.207496	0.284264	0.466246	0.870723	-0.207443	0.292106	0.478318	0.870723	-0.145564	0.288071	0.613826	0.881015	-0.759713	0.419286	0.0738979	0.770547	-0.865535	0.460368	0.0639032	0.770547	-0.203977	0.426995	0.63421
Free cholesterol in chylomicrons and extremely large VLDL	mmol/l	Lipoprotein subclasses	-0.725083	0.329764	0.0289134	0.25386	0.11401	0.336825	0.735286	0.895806	-0.376401	0.327872	0.252084	0.626158	-0.461413	0.292691	0.116886	0.678188	-0.455854	0.309265	0.141791	0.678188	0.272649	0.30795	0.376842	0.779208	-0.17273	0.340933	0.612891	0.881015	-0.156745	0.348719	0.6535	0.893827	-0.243588	0.343907	0.479475	0.870723	-0.163917	0.444586	0.713354	0.938194	-0.38978	0.489635	0.428415	0.930877	0.00362415	0.454699	0.993661
Total lipids in chylomicrons and extremely large VLDL	mmol/l	Lipoprotein subclasses	-0.765455	0.419235	0.0690662	0.393905	0.239685	0.426553	0.574679	0.798192	-0.377436	0.415112	0.364095	0.66897	-0.359784	0.348178	0.304516	0.728313	-0.440582	0.37704	0.243923	0.725794	0.593348	0.375462	0.115542	0.678188	-0.234453	0.385806	0.544028	0.881015	-0.0169697	0.396106	0.965865	0.98949	-0.252111	0.390636	0.519318	0.876755	-0.651548	0.426255	0.130424	0.770547	-0.605225	0.469633	0.201305	0.797538	-0.242037	0.436065	0.58045
Concentration of chylomicrons and extremely large VLDL particles	mmol/l	Lipoprotein subclasses	-1.03151	0.425609	0.0162476	0.196834	0.0820699	0.437244	0.851271	0.941153	-0.428314	0.424916	0.314504	0.637609	-0.496052	0.376853	0.189954	0.687363	-0.509067	0.397956	0.202057	0.687363	0.509347	0.396263	0.199896	0.687363	-0.308429	0.455768	0.49928	0.870723	-0.248049	0.466433	0.595375	0.881015	-0.378764	0.459996	0.411126	0.857298	-0.434549	0.576787	0.453493	0.934172	-0.443003	0.633018	0.486143	0.934172	0.0268436	0.588959	0.963764
Phospholipids in chylomicrons and extremely large VLDL	mmol/l	Lipoprotein subclasses	-1.30933	0.532569	0.014776	0.195148	0.00354688	0.545876	0.994821	0.998624	-0.604208	0.532258	0.257437	0.626158	-0.702755	0.500352	0.162263	0.678188	-0.797664	0.530357	0.133907	0.678188	0.588853	0.528107	0.265965	0.725794	-0.242574	0.663564	0.715026	0.911988	-0.0949588	0.678719	0.888854	0.958561	-0.759216	0.669353	0.257864	0.798308	-0.50419	0.93627	0.591768	0.934172	-0.337019	1.02764	0.743835	0.95167	0.591016	0.956069	0.538277
Triglycerides in chylomicrons and extremely large VLDL	mmol/l	Lipoprotein subclasses	-1.57115	1.11191	0.158883	0.572952	0.393021	1.13157	0.728638	0.892156	-0.566145	1.10733	0.609608	0.816474	0.10721	0.923715	0.907698	0.964708	0.128844	0.952459	0.892503	0.958757	1.41936	0.949404	0.136173	0.678188	-0.24959	0.934488	0.789655	0.937829	0.201388	0.95766	0.833625	0.949773	-0.649317	0.944442	0.492449	0.870723	-1.21086	0.978914	0.219819	0.80452	-0.963304	1.07853	0.374519	0.875665	-1.32154	1.00144	0.190816
[truncated: 1 more columns]

## Sheet: Supplementary Table 7
Houttu V et al. The impact of maternal supplementation of fish oil and/or probiotics during pregnancy on the serum metabolomic profile from infancy to childhood: secondary analysis of a randomized placebo-controlled trial
Supplementary Table 7. Comparison in ratios of metabolites between maternal interventions at each age.
METABOLITE			INFANTS AT 6 MONTHS OF AGE																	INFANTS AT 1 YEAR OF AGE																	INFANTS AT 2 YEARS OF AGE
			Serum metabolite ratios of children according to the intervention groups															Difference between the groups (Kruskal-Wallis test)		Serum metabolite concentrations of children according to the intervention groups															Difference between the groups (Kruskal-Wallis test)		Serum metabolite concentrations of children according to the intervention groups
			ALL			Fish oil+placebo (n=63)			Probiotics+placebo (n=59)			Fish oil+probiotics (n=65)			Placebo+placebo (n=70)					ALL			Fish oil+placebo (n=68)			Probiotics+placebo (n=60)			Fish oil+probiotics (n=62)			Placebo+placebo (n=66)					ALL			Fish oil+placebo (n=62)			Probiotics+placebo (n=56)			Fish oil+probiotics (n=59)			Placebo+placebo (n=62)
Marker	Unit	Metabolite group	Median	IQR 25	IQR 75	Median	IQR 25	IQR 75	Median	IQR 25	IQR 75	Median	IQR 25	IQR 75	Median	IQR 25	IQR 75	P-value	FDR-p-value	Median	IQR 25	IQR 75	Median	IQR 25	IQR 75	Median	IQR 25	IQR 75	Median	IQR 25	IQR 75	Median	IQR 25	IQR 75	P-value	FDR-p-value	Median	IQR 25	IQR 75	Median	IQR 25	IQR 75	Median	IQR 25	IQR 75	Median	IQR 25	IQR 75	Median
Ratio of omega-3 fatty acids to total fatty acids	ratio	Fatty acids	4.77559	4.10104	5.69978	5.39813	4.38031	6.6096	4.56258	3.88425	4.78942	5.66166	4.73413	6.75715	4.50525	3.97592	5.0332	2.598e-10	2.00046e-08	4.53862	4.09054	4.99161	4.57102	4.16442	4.9058	4.58331	4.05931	5.07906	4.64356	4.07628	5.16004	4.44315	4.11225	4.87884	0.773234	0.901029	4.38604	3.85185	4.96787	4.33004	3.92121	5.15083	4.46019	3.81556	5.08965	4.41142	3.93894	4.89306	4.25518
Ratio of omega-6 fatty acids to total fatty acids	ratio	Fatty acids	36.9508	34.6002	39.1537	37.4956	35.571	39.682	36.7444	33.7222	38.9912	36.8109	34.5806	38.6414	36.5249	34.5814	39.5486	0.49294	0.558182	39.2179	37.5083	40.8681	39.2238	37.6719	40.5745	39.9012	38.1839	41.5665	38.3485	36.6953	40.2267	39.4049	37.208	40.4871	0.0912468	0.901029	40.7257	39.0471	42.3154	40.7043	39.3444	42.5122	41.0042	39.35	42.69	40.608	38.5919	42.102	40.7786
Ratio of polyunsaturated fatty acids to total fatty acids	ratio	Fatty acids	42.0529	39.5026	44.2854	42.7094	40.9617	45.2314	41.2045	38.2713	43.5306	42.2702	40.6901	44.2791	41.4288	38.4266	44.304	0.0216485	0.107183	43.8689	42.0103	45.7711	43.7572	42.2615	45.4213	44.7355	42.5833	46.2525	43.1555	41.1347	44.954	43.9295	41.5729	45.5808	0.0595477	0.901029	45.0915	43.5791	46.9299	45.2322	43.9141	47.0995	45.79	43.8051	47.154	44.964	42.8117	46.6408	44.9962
Ratio of monounsaturated fatty acids to total fatty acids	ratio	Fatty acids	25.2702	23.7077	27.4335	25.0423	23.3961	26.2962	25.72	24.1467	28.3272	24.7176	23.3385	26.6224	25.8548	24.2212	27.856	0.0231943	0.107183	24.6935	23.1985	26.2875	24.6205	23.0036	26.1379	24.4779	22.6416	26.3271	25.0075	23.7272	26.6399	24.9788	23.4128	26.1663	0.377788	0.901029	23.4066	22.1898	24.5323	23.0212	22.0398	24.0917	23.5178	21.87	24.6196	23.32	22.3769	25.217	23.6404
Ratio of saturated fatty acids to total fatty acids	ratio	Fatty acids	32.6416	31.2687	34.0237	32.2957	31.2494	33.2542	33.1418	31.4173	34.4632	32.9073	31.2687	33.8958	32.6336	31.2524	34.0596	0.173236	0.283813	31.6062	30.4229	32.7809	31.7807	30.5954	32.6579	31.1919	30.0525	32.4365	31.8013	30.4898	33.1046	31.4869	30.5178	32.8707	0.315897	0.901029	31.623	30.6212	32.6445	31.586	30.7736	32.5383	31.5892	30.3273	32.7333	31.9058	30.7983	32.8256	31.5885
Ratio of linoleic acid to total fatty acids	ratio	Fatty acids	34.1959	31.8406	36.0356	34.5364	32.7892	36.7972	34.0292	31.4304	35.761	34.0067	31.7634	35.5178	33.8743	31.6825	36.8168	0.378199	0.448021	35.3892	33.6268	37.3267	35.3726	34.034	36.9888	36.0025	34.6477	37.7249	34.9656	33.1282	36.8344	35.2266	33.6861	37.4043	0.170342	0.901029	36.5151	34.6969	38.3699	37.0501	35.1745	38.4044	37.1496	34.6216	38.7447	35.8618	34.3566	37.6937	36.4209
Ratio of docosahexaenoic acid to total fatty acids	ratio	Fatty acids	2.37596	1.98505	2.81726	2.71896	2.26924	3.26713	2.16444	1.78624	2.47166	2.71065	2.25102	3.42425	2.21336	1.91679	2.50595	5.22896e-10	2.01315e-08	2.31423	2.00382	2.67215	2.40853	2.06943	2.68393	2.33854	2.03378	2.7336	2.26603	1.97147	2.5679	2.26514	1.99054	2.69375	0.590327	0.901029	2.39888	2.10693	2.69346	2.40206	2.13434	2.71486	2.41303	2.05946	2.71657	2.45433	2.14424	2.66407	2.3399
Phospholipids to total lipids ratio in chylomicrons and extremely large VLDL	ratio	Relative lipoprotein lipid concentrations	12.2584	7.99093	13.5417	11.9995	1.79955	13.8456	12.1544	10.655	13.1432	12.6176	7.89461	13.8854	12.4697	10.2757	13.6417	0.691496	0.719529	12.4896	9.50527	14.519	11.9535	7.9453	13.7459	12.5207	1.97116	14.836	12.781	10.3073	14.5232	12.7149	10.3522	14.6379	0.399104	0.901029	8.41603	0.0151177	12.4905	9.42381	0.0132235	13.276	8.31258	0.296753	12.204	4.7437	0.0140033	12.0059	10.4429
Cholesterol to total lipids ratio in chylomicrons and extremely large VLDL	ratio	Relative lipoprotein lipid concentrations	18.3406	13.8604	23.68	18.9866	14.5476	25.7521	17.998	13.8187	21.4126	18.2819	14.4094	26.4322	18.5012	12.6481	23.0917	0.60996	0.643382	20.6935	16.8209	27.1771	20.4844	16.5541	26.4679	19.874	14.8888	30.1927	21.5808	18.1475	26.1163	21.2648	17.1605	27.2904	0.84297	0.901029	20.6136	6.94624	29.8312	19.7184	6.80838	30.762	21.648	9.02068	30.5107	19.8648	6.93101	34.2929	20.2468
Cholesteryl esters to total lipids ratio in chylomicrons and extremely large VLDL	ratio	Relative lipoprotein lipid concentrations	10.2286	7.43671	14.3717	10.8725	8.07006	17.3471	9.98625	7.76385	12.2996	10.2286	7.72712	16.2818	9.80484	7.17284	14.0027	0.533752	0.582907	11.7983	9.34823	17.0165	11.7325	8.88932	16.578	11.479	7.84811	18.0159	12.8055	10.2958	16.3317	11.8685	9.65101	17.8515	0.875974	0.901029	12.492	4.38826	18.923	11.6553	4.21933	21.2283	12.7992	5.20541	21.9875	12.5999	4.43286	23.0973	12.4092
Free cholesterol to total lipids ratio in chylomicrons and extremely large VLDL	ratio	Relative lipoprotein lipid concentrations	7.9488	5.79807	9.35434	7.88935	5.66756	9.73409	7.74908	6.24923	8.7038	8.10397	5.57564	9.91461	8.00835	6.57444	9.26812	0.804184	0.814765	8.6842	6.88818	10.6623	8.34397	6.60456	9.684	8.70769	7.02209	11.34	9.06836	6.95457	10.1359	8.84466	7.22203	10.8611	0.770171	0.901029	7.58422	0.864646	10.1039	8.08721	0.760862	9.8684	7.90049	3.26294	10.591	7.30279	0.770907	9.92206	7.86
Triglycerides to total lipids ratio in chylomicrons and extremely large VLDL	ratio	Relative lipoprotein lipid concentrations	66.5321	47.8325	70.7539	63.5409	15.1792	71.526	67.9793	62.4011	72.1644	63.6876	35.0075	70.099	66.2377	50.7066	70.1419	0.215916	0.32599	62.4741	43.0177	68.2656	62.8527	15.4204	68.2458	58.1273	10.3577	67.6497	64.5031	57.6984	69.1131	61.7744	44.6024	67.607	0.29453	0.901029	57.1685	0.00179529	67.7255	55.0693	0.000706023	68.7368	59.3779	0.378493	68.1516	51.8498	0.00102865	65.4771	59.0485
Phospholipids to total lipids ratio in very large VLDL	ratio	Relative lipoprotein lipid concentrations	16.3068	14.6423	17.2032	16.3171	14.4136	17.1608	16.1831	14.8774	17.0074	16.2518	14.6374	17.1962	16.4491	15.1023	17.4833	0.537486	0.582907	16.8861	15.7132	17.7528	16.8266	15.8302	17.332	16.6997	15.574	17.7165	16.7622	15.5197	17.7806	17.123	16.0479	17.9476	0.557424	0.901029	16.0151	14.151	16.9398	16.0029	14.6426	16.8891	15.9439	14.3552	16.5245	15.7998	12.9074	16.8996	16.603
Cholesterol to total lipids ratio in very large VLDL	ratio	Relative lipoprotein lipid concentrations	21.8167	19.012	26.1284	22.9445	19.4722	26.6891	21.1311	18.0579	23.167	22.7334	19.6339	26.2737	21.2995	19.054	25.7816	0.12245	0.258463	24.7882	21.7324	28.9414	24.4611	21.8608	29.3839	25.0462	21.8192	29.4801	24.3512	21.2663	26.3397	25.2163	21.668	28.8056	0.578002	0.901029	27.0649	22.8946	32.4566	27.637	23.4885	33.3863	26.8614	21.9144	32.4494	26.696	22.526	31.7767	27.0419
Cholesteryl esters to total lipids ratio in very large VLDL	ratio	Relative lipoprotein lipid concentrations	12.5226	10.0649	16.0363	13.515	10.8521	17.4453	11.9282	9.59214	13.2909	13.8812	10.4842	16.3811	12.1995	9.84517	15.7334	0.0430257	0.114241	14.4916	11.859	17.8111	14.7263	12.0688	18.7842	14.6649	11.4972	19.0805	13.8445	12.046	16.0359	15.0994	11.3934	18.1069	0.549923	0.901029	16.6828	13.2794	21.3945	17.2771	14.0026	21.8217	16.63	12.9552	21.1829	16.6672	13.4288	21.792	16.2848
Free cholesterol to total lipids ratio in very large VLDL	ratio	Relative lipoprotein lipid concentrations	9.49526	8.46257	10.1788	9.50089	8.13214	10.2833	9.35435	8.22091	9.78129	9.61757	8.76384	10.2142	9.58898	8.78026	10.2472	0.262175	0.367045	10.2807	9.53	10.9688	10.1473	9.44466	11.0151	10.3003	9.47148	11.0536	10.3265	9.53824	10.6873	10.3238	9.75724	11.1583	0.653635	0.901029	10.2537	9.45725	11.2314	10.6303	9.50788	11.4963	10.1517	9.28934	11.1441	10.1703	9.27285	10.9429	10.3206
Triglycerides to total lipids ratio in very large VLDL	ratio	Relative lipoprotein lipid concentrations	61.984	57.9278	64.9365	61.2606	56.3492	65.2271	62.4878	59.8397	65.9533	61.6058	57.8388	63.918	61.8257	57.7679	64.6117	0.402723	0.469843	58.6683	54.493	61.4705	58.8069	53.7144	62.0868	58.4746	53.98	61.2742	58.8629	56.6601	61.3562	57.5862	53.9913	61.2485	0.522907	0.901029	57.0192	51.2811	61.1634	55.2677	50.3169	61.015	57.6735	52.6466	61.7754	57.2763	52.7349	60.7765	56.8726
Phospholipids to total lipids ratio in large VLDL	ratio	Relative lipoprotein lipid concentrations	19.8251	19.0574	20.7503	19.6279	18.8675	20.7851	19.5398	18.9566	20.2336	20.071	19.2389	20.8027	19.9759	19.1358	21.2317	0.151351	0.26482	19.5497	18.7375	20.2926	19.3801	18.6089	20.1888	19.4774	18.4452	20.2752	19.6082	18.8088	20.2334	19.7675	19.0268	20.5583	0.319596	0.901029	18.3268	16.9434	19.3614	18.2095	17.172	19.0481	18.2462	16.3661	19.3147	18.5152	16.7036	19.4505	18.411
Cholesterol to total lipids ratio in large VLDL	ratio	Relative lipoprotein lipid concentrations	25.8222	23.7736	28.1829	26.4559	23.8617	29.1493	25.1598	23.0412	27.089	26.4748	25.2923	28.2597	25.5293	23.7203	28.2583	0.033155	0.107183	26.7996	25.2275	29.3816	26.6879	24.8292	29.2868	26.7561	25.2757	29.7245	26.8542	25.4845	28.6631	27.4501	25.5028	29.5495	0.762847	0.901029	27.1245	24.9971	29.694	28.1428	25.6859	30.2631	26.7002	24.3895	29.22	26.6517	24.7178	29.1385	27.3091
Cholesteryl esters to total lipids ratio in large VLDL	ratio	Relative lipoprotein lipid concentrations	12.8255	11.4167	14.6164	13.3822	11.7727	15.5821	12.4525	10.8225	13.5985	13.5693	11.7981	14.8958	12.4946	11.3714	14.3634	0.0276361	0.107183	13.9373	12.6139	15.8615	13.8303	12.5993	16.0513	13.8153	12.5569	15.9376	13.9871	12.7665	15.16	14.0622	12.6404	16.378	0.86459	0.901029	14.4789	12.6425	16.276	15.3747	12.9848	16.6648	14.172	12.2375	15.8942	14.0271	12.278	16.1679	14.1937
Free cholesterol to total lipids ratio in large VLDL	ratio	Relative lipoprotein lipid concentrations	13.0099	12.3163	13.7713	13.0998	12.1801	13.9978	12.6239	12.0168	13.3697	13.2244	12.6515	13.8227	13.0805	12.5258	13.8698	0.0287612	0.107183	13.0286	12.4767	13.6687	12.9052	12.2614	13.6233	12.9919	12.5733	13.6171	13.0321	12.4375	13.5305	13.1741	12.6334	13.7161	0.439235	0.901029	12.81	12.1552	13.4973	12.8013	12.2514	13.7284	12.7605	11.6887	13.3123	12.6424	12.1286	13.2749	12.887
Triglycerides to total lipids ratio in large VLDL	ratio	Relative lipoprotein lipid concentrations	53.9732	51.6282	56.7621	53.2735	50.9355	57.8154	55.3389	53.5015	58.0393	53.1993	51.1343	55.071	54.0145	51.632	56.5601	0.00910395	0.0701004	53.7084	50.9703	55.6899	54.2338	51.3295	56.3045	53.8355	51.392	55.8496	53.8247	51.3832	55.5302	52.9892	50.5214	55.0549	0.408769	0.901029	54.7998	51.8162	57.5538	53.5905	50.874	57.0615	55.2326	52.4035	58.6623	55.3853	52.4365	58.3075	54.1185
Phospholipids to total lipids ratio in medium VLDL	ratio	Relative lipoprotein lipid concentrations	20.7542	19.6914	21.8272	20.9791	19.6102	22.1907	20.2586	19.3385	21.1846	20.9721	20.3059	21.8416	20.7926	19.7203	21.7953	0.0349871	0.10776	21.1586	20.2331	22.3102	21.1061	20.2093	22.6028	20.9222	20.1075	22.2745	21.1953	20.3275	21.9744	21.2712	20.4302	22.481	0.744347	0.901029	21.4748	20.2442	22.6478	22.0596	20.6117	22.8825	21.357	20.002	22.4955	21.1843	20.1854	22.3813	21.0006
Cholesterol to total lipids ratio in medium VLDL	ratio	Relative lipoprotein lipid concentrations	24.6183	20.4881	28.396	25.8521	21.8774	29.8667	23.7168	19.2261	26.4251	25.6469	22.1037	28.5485	24.3344	19.9413	28.0443	0.0319717	0.107183	26.6306	22.5227	30.3046	27.0316	22.7432	30.7781	25.6729	22.479	31.1052	26.345	22.7659	29.6417	27.1611	21.6425	30.0754	0.828849	0.901029	29.6038	25.4696	32.878	30.6859	26.8527	33.3799	29.0879	24.1175	33.0853	29.5376	24.8302	31.9398	27.9642
Cholesteryl esters to total lipids ratio in medium VLDL	ratio	Relative lipoprotein lipid concentrations	12.8054	9.73706	15.7558	13.7989	10.8813	16.9805	11.9914	8.70261	13.8633	13.2485	10.6866	15.9178	12.2348	9.30344	15.7378	0.0266675	0.107183	14.2299	11.0699	16.9095	14.6359	11.3014	17.352	13.3865	11.0043	17.6809	13.9872	11.1267	16.326	14.8022	10.8469	16.5049	0.850162	0.901029	16.4677	13.4697	18.8949	17.6999	15.0707	19.1672	15.946	12.6546	19.2095	16.3463	12.9805	18.6147	15.7018
Free cholesterol to total lipids ratio in medium VLDL	ratio	Relative lipoprotein lipid concentrations	11.8504	10.7789	12.8099	12.0532	10.9491	13.2103	11.4983	10.4435	12.2748	12.219	11.0712	12.9303	11.7111	10.6772	12.6143	0.0374493	0.110908	12.3348	11.4397	13.4609	12.2232	11.4934	13.5921	12.225	11.4227	13.5215	12.3189	11.4559	13.1169	12.454	11.3455	13.4829	0.843035	0.901029	12.9354	11.8393	13.9917	13.4734	12.3757	14.2638	12.849	11.6393	14.0457	12.7942	11.8296	13.7439	12.6775
Triglycerides to total lipids ratio in medium VLDL	ratio	Relative lipoprotein lipid concentrations	54.7038	49.905	59.6598	53.1927	47.6863	57.8944	55.9851	52.5125	61.2976	53.4032	49.5777	57.6944	55.1091	50.6028	60.098	0.0293353	0.107183	52.3352	47.2281	57.3875	52.2363	46.9131	57.1548	53.534	46.2061	57.5648	52.7344	48.2052	56.7459	51.533	47.4204	57.9693	0.853951	0.901029	49.1014	44.5645	54.6071	47.1925	43.6464	52.1484	49.2637	44.2812	55.5479	49.3461	46.0126	54.6977	50.8788
Phospholipids to total lipids ratio in small VLDL	ratio	Relative lipoprotein lipid concentrations	22.2493	21.2214	23.1901	22.6041	21.4751	23.5688	22.0476	21.0061	22.8714	22.3947	21.451	23.1901	22.171	21.1032	23.1488	0.129432	0.262271	22.9603	21.8499	23.9864	23.2022	21.9833	24.1139	22.8272	21.831	24.0186	22.8669	21.8647	23.6821	23.1086	21.7687	23.9763	0.882758	0.901029	23.963	23.0022	25.1328	24.5775	23.1931	25.3519	24.0154	22.9719	25.3531	23.7659	22.6058	24.7774	24.0225
Cholesterol to total lipids ratio in small VLDL	ratio	Relative lipoprotein lipid concentrations	33.4855	30.4548	36.5791	34.1262	30.4594	37.7785	32.6935	28.225	35.3663	34.1555	30.8444	36.7403	33.0573	30.3761	36.3625	0.14493	0.26482	35.3237	32.1311	38.5223	35.5297	32.2324	39.4435	35.2882	32.3298	39.1103	35.0667	31.6477	37.7228	36.2103	32.2458	38.3014	0.670664	0.901029	37.5187	34.5213	40.2933	38.4807	35.9102	40.6255	37.1662	33.1778	40.1741	36.8514	34.1794	39.1549	37.4673
Cholesteryl esters to total lipids ratio in small VLDL	ratio	Relative lipoprotein lipid concentrations	20.7986	18.8015	22.8331	21.3163	19.0039	23.4559	20.3296	17.3234	22.1404	21.2423	19.1697	22.6731	20.6406	18.8233	23.0813	0.124196	0.258463	21.9295	19.8936	24.1029	22.2482	19.9056	24.2621	21.7154	19.8827	24.0908	21.191	19.6461	23.2969	22.49	20.097	24.1341	0.531534	0.901029	23.0946	20.8272	24.6117	23.3121	22.0362	24.8604	23.1062	20.4106	24.4746	22.4276	20.6208	24.2471	23.0699
Free cholesterol to total lipids ratio in small VLDL	ratio	Relative lipoprotein lipid concentrations	12.6242	11.4967	13.7466	13.0125	11.82	14.1677	12.3204	11.1647	13.4124	12.8718	11.6999	13.8507	12.4838	11.446	13.6971	0.151002	0.26482	13.4464	12.1013	14.5368	13.5425	12.303	14.6554	13.3418	12.1273	14.8043	13.3064	11.9813	14.1886	13.4306	12.1002	14.5214	0.889327	0.901029	14.5056	13.3798	15.7813	14.9744	13.7743	15.9961	14.4384	13.342	16.0175	14.3489	13.175	15.28	14.4911
Triglycerides to total lipids ratio in small VLDL	ratio	Relative lipoprotein lipid concentrations	44.4163	40.0696	48.1205	42.81	38.7873	48.0296	45.2974	41.7522	50.3016	43.355	40.0696	47.1827	44.6265	39.9905	48.1773	0.154765	0.26482	41.6147	37.5248	45.8819	41.13	36.3352	45.6364	41.8269	36.8772	45.8608	42.3056	38.6902	45.9244	40.8532	37.993	45.779	0.773751	0.901029	38.3385	34.6738	42.3689	37.1766	34.1679	40.6541	38.5976	34.6758	44.236	39.5235	36.3042	42.6349	38.2254
Phospholipids to total lipids ratio in very small VLDL	ratio	Relative lipoprotein lipid concentrations	28.9593	28.2221	29.5905	28.9593	28.3715	29.5328	28.9357	27.9857	29.5546	29.2045	28.2646	29.7915	28.9377	28.1277	29.5323	0.729151	0.748595	29.5026	28.8226	30.2201	29.5997	28.8226	30.3553	29.3266	28.5129	30.1739	29.6196	28.8438	30.1209	29.4944	28.8922	30.4075	0.519167	0.901029	29.0625	28.4365	29.6872	29.0602	28.4654	29.6467	28.7886	28.1151	29.2863	29.2032	28.467	29.7332	29.2185
Cholesterol to total lipids ratio in very small VLDL	ratio	Relative lipoprotein lipid concentrations	46.6713	44.0048	49.053	47.3971	45.1844	49.2955	46.2803	43.1317	48.6449	46.3181	43.9532	48.752	46.4354	44.0722	49.1989	0.274955	0.378063	47.972	45.7599	50.4002	48.2946	46.2928	50.8824	47.677	45.2505	51.1819	48.0544	45.8672	49.9022	47.846	45.543	49.7494	0.860842	0.901029	50.7949	48.5978	52.8979	51.1669	49.5261	53.7819	50.6723	48.5272	53.534	50.4662	48.4379	51.9421	50.607
Cholesteryl esters to total lipids ratio in very small VLDL	ratio	Relative lipoprotein lipid concentrations	31.485	28.908	33.6355	31.9945	29.8267	33.9074	30.9903	28.4259	33.3656	30.9337	28.9471	33.565	31.6274	28.8726	33.6327	0.36925	0.445003	32.4296	30.7174	34.7648	32.7138	30.9362	35.1594	32.0735	30.1457	34.8549	32.4791	30.9209	34.3809	32.25	30.5644	34.1288	0.87443	0.901029	35.0894	33.0211	36.8923	35.5301	34.1255	37.6925	35.2505	32.9911	37.4439	35.0071	32.9732	35.8905	34.7765
Free cholesterol to total lipids ratio in very small VLDL	ratio	Relative lipoprotein lipid concentrations	15.2671	14.8806	15.5676	15.3142	15.0714	15.703	15.2343	14.8736	15.4266	15.3118	14.8724	15.5276	15.1997	14.8053	15.5303	0.186776	0.287635	15.5259	15.2904	15.8295	15.5524	15.3242	15.9169	15.5198	15.2786	15.8123	15.4831	15.3056	15.7296	15.5615	15.2884	15.8339	0.611541	0.901029	15.7144	15.4759	15.9793	15.704	15.524	16.0059	15.7702	15.4571	16.0081	15.7061	15.4891	15.9059	15.689
Triglycerides to total lipids ratio in very small VLDL	ratio	Relative lipoprotein lipid concentrations	24.2442	22.2987	26.5595	23.8525	22.0422	25.5443	24.5204	22.9021	27.2996	24.0086	21.9734	26.3211	24.2254	22.2632	26.7437	0.244818	0.355679	22.446	20.49	24.2636	22.2519	20.1987	23.7647	22.9449	20.0251	24.649	22.3993	20.9726	24.2665	22.6221	20.5529	24.3539	0.698845	0.901029	20.3925	18.1722	22.0727	19.6978	17.6766	21.4991	20.8041	17.8586	22.7346	20.9472	19.1292	22.2558	20.0968
Phospholipids to total lipids ratio in IDL	ratio	Relative lipoprotein lipid concentrations	23.712	23.1054	24.2613	23.7563	22.9743	24.2038	23.7466	23.1166	24.278	23.4757	22.8349	24.2613	23.7987	23.4587	24.1794	0.180427	0.287635	24.0721	23.2453	24.5838	24.0527	23.4799	24.5248	24.114	23.0687	24.5983	24.0589	23.4075	24.5827	24.1065	23.4259	24.5391	0.972909	0.972909	23.9678	23.4255	24.4388	24.0973	23.6324	24.5738	23.6269	23.1317	24.1015	24.1698	23.442	24.4955	23.9342
Cholesterol to total lipids ratio in IDL	ratio	Relative lipoprotein lipid concentrations	66.2714	64.8401	67.5772	66.7385	65.4351	67.6953	66.0612	64.5156	67.2287	66.1668	64.8911	67.7327	66.0839	64.725	67.4075	0.255738	0.364664	66.4988	65.1405	67.877	66.7252	65.1944	67.8815	66.806	64.8065	68.2371	66.3705	65.3154	67.6005	66.2801	64.8755	67.592	0.759092	0.901029	68.0185	66.4585	68.8429	68.0462	66.4337	68.9251	68.5485	67.194	69.6621	67.0503	66.2797	68.4628	67.9509
Cholesteryl esters to total lipids ratio in IDL	ratio	Relative lipoprotein lipid concentrations	49.6771	48.2913	50.7583	50.0486	48.6754	50.9436	49.4163	48.1361	50.7152	49.5728	48.214	51.0147	49.7031	48.2782	50.4117	0.53666	0.582907	49.3422	47.9132	50.5875	49.4016	47.6529	50.6637	49.6034	47.8107	50.8348	49.2936	48.1567	50.348	48.9626	47.5984	50.2235	0.644146	0.901029	50.3163	49.0969	51.3163	50.4265	48.9723	51.4035	50.9807	50.0408	51.8894	49.5726	48.9408	50.8629	50.0427
Free cholesterol to total lipids ratio in IDL	ratio	Relative lipoprotein lipid concentrations	16.576	16.1982	16.9722	16.6755	16.3581	17.1777	16.5618	16.024	16.9698	16.5871	16.2024	16.8394	16.5241	16.0639	17.0943	0.305626	0.405745	17.2279	16.7868	17.5746	17.2726	16.9088	17.6535	17.2444	16.7559	17.552	17.1153	16.7135	17.4823	17.2825	16.7668	17.5882	0.518484	0.901029	17.5488	17.1916	17.9016	17.6579	17.4303	18.0269	17.4718	17.07	17.8741	17.6284	17.22	17.8879	17.4676
Triglycerides to total lipids ratio in IDL	ratio	Relative lipoprotein lipid concentrations	10.0642	8.97105	11.3427	9.62418	8.81705	11.0712	10.2372	9.19288	11.6174	10.3059	9.33178	11.5063	10.1026	8.8098	11.2909	0.411346	0.472741	9.58356	8.40379	10.7926	9.59892	8.17558	10.6193	9.44663	8.2332	10.9652	9.65867	8.55191	10.7212	9.55686	8.63156	10.7872	0.871805	0.901029	8.32712	7.42506	9.40569	8.21188	7.12432	9.22894	8.15461	7.10417	8.92003	8.56522	7.87939	9.6739	8.36938
Phospholipids to total lipids ratio in large LDL	ratio	Relative lipoprotein lipid concentrations	22.3229	21.9945	22.724	22.4444	22.0132	22.7077	22.2296	21.9949	22.7139	22.3032	21.998	22.6835	22.3709	21.998	22.7106	0.822064	0.822064	22.4309	22.0766	22.7335	22.3458	22.0282	22.7482	22.5191	22.2322	22.9056	22.2745	21.8834	22.6085	22.4625	22.1836	22.7642	0.0366913	0.901029	22.4514	22.1368	22.8322	22.4196	22.0936	22.6719	22.5376	22.1961	22.7527	22.3881	22.0034	22.8941	22.4334
Cholesterol to total lipids ratio in large LDL	ratio	Relative lipoprotein lipid concentrations	70.1834	69.2376	71.0352	70.1834	69.5364	70.8814	70.2652	69.2678	71.0543	70.0734	69.1558	70.786	70.2361	69.3211	71.1361	0.605607	0.643382	70.5946	69.5976	71.4958	70.533	69.7714	71.5433	70.7122	69.1528	71.6411	70.7442	69.9862	71.4933	70.3111	69.4729	71.1629	0.522641	0.901029	71.3846	70.4491	72.0293	71.5552	70.5159	72.1709	71.4379	70.8041	72.0439	71.1328	70.4251	71.6521	71.03
Cholesteryl esters to total lipids ratio in large LDL	ratio	Relative lipoprotein lipid concentrations	52.4903	51.6185	53.15	52.1917	51.6513	52.8646	52.4903	51.7477	53.2799	52.3732	51.1722	52.9603	52.7788	51.8056	53.3997	0.0620419	0.144765	52.5088	51.5644	53.3687	52.2504	51.4687	53.3266	52.6942	51.4925	53.4054	52.7803	51.8856	53.4387	52.3736	51.5124	52.9733	0.353083	0.901029	52.6421	51.7157	53.2583	52.7101	52.1162	53.3252	52.7574	52.1482	53.3625	52.4986	51.3083	53.0144	52.4864
Free cholesterol to total lipids ratio in large LDL	ratio	Relative lipoprotein lipid concentrations	17.8929	17.136	18.493	18.1268	17.4193	18.6004	17.746	16.965	18.2989	17.9013	17.103	18.4816	17.8448	17.1257	18.4065	0.139447	0.26482	18.1559	17.5683	18.6573	18.2113	17.7788	18.7199	18.094	17.486	18.8387	18.1577	17.5361	18.4344	18.1413	17.6414	18.5686	0.538763	0.901029	18.8105	18.2876	19.3431	18.8753	18.4311	19.3536	18.7641	18.2698	19.4593	18.6846	18.1953	19.2517	18.829
Triglycerides to total lipids ratio in large LDL	ratio	Relative lipoprotein lipid concentrations	7.41973	6.63446	8.34705	7.34568	6.83069	7.97952	7.32167	6.613	8.48796	7.66581	6.96971	8.53453	7.3511	6.51397	8.22151	0.32486	0.412793	6.97434	6.20312	8.02792	7.1289	6.19232	7.9992	6.9642	5.82297	8.00777	6.9236	6.37328	7.93617	7.09487	6.27437	8.11031	0.775159	0.901029	6.22763	5.5587	6.93051	6.00536	5.39422	6.8614	5.99559	5.37045	6.7052	6.46365	6.07613	7.0743	6.29198
Phospholipids to total lipids ratio in medium LDL	ratio	Relative lipoprotein lipid concentrations	26.3707	25.8275	26.857	26.5475	26.1287	27.07	26.2706	25.5892	26.6834	26.5476	25.9332	26.986	26.2642	25.5242	26.542	0.0016385	0.0188189	26.7343	26.215	27.0953	26.7798	26.3055	27.1987	26.8538	26.1926	27.1433	26.672	26.1993	27.038	26.6712	26.2234	26.9987	0.45005	0.901029	26.8191	26.3292	27.1436	26.7916	26.3269	27.0704	26.8978	26.4004	27.1942	26.7302	26.2145	27.1374	26.7579
Cholesterol to total lipids ratio in medium LDL	ratio	Relative lipoprotein lipid concentrations	67.447	66.4227	68.387	67.0927	66.3535	68.2031	67.5855	66.6846	68.4185	66.9017	65.9254	68.1547	67.693	66.7609	68.7673	0.0404192	0.114241	67.3425	66.3904	68.6956	67.3433	66.127	68.5672	67.3552	66.4649	68.739	67.4629	66.3109	68.4541	67.2579	66.7379	68.7698	0.885298	0.901029	68.1631	67.2019	68.803	68.3262	67.3623	68.857	68.0702	67.3009	68.7948	67.6713	66.8172	68.6707	68.2479
Cholesteryl esters to total lipids ratio in medium LDL	ratio	Relative lipoprotein lipid concentrations	48.4704	47.3154	49.9959	48.2948	46.8893	49.0039	49.0167	47.6529	50.4675	47.5906	47.0758	49.4049	49.126	47.9045	50.3786	0.000763825	0.0147036	48.1269	47.1281	49.3647	47.7366	46.9335	49.0484	48.3244	47.1511	49.5274	48.2119	47.4613	49.4999	48.3993	47.3623	49.2143	0.289824	0.901029	47.8504	46.7704	48.8619	47.8153	46.9376	48.6932	47.76	46.636	49.0709	48.0147	46.3999	49.1054	47.9187
Free cholesterol to total lipids ratio in medium LDL	ratio	Relative lipoprotein lipid concentrations	18.7872	17.5888	19.7331	19.1479	18.4605	20.0829	18.3603	16.954	19.4323	19.0581	18.0064	19.6966	18.5085	17.2889	19.563	0.0235765	0.107183	19.2612	18.1656	20.0472	19.4095	18.5688	20.2035	19.2846	18.1377	20.2501	18.9159	18.0234	19.991	19.1967	18.27	19.8977	0.305399	0.901029	20.227	19.411	20.9236	20.3175	19.7295	20.9271	20.2009	19.3413	21.1725	20.0988	19.2689	20.8286	20.2883
Triglycerides to total lipids ratio in medium LDL	ratio	Relative lipoprotein lipid concentrations	6.29013	5.64779	7.05748	6.17173	5.697	7.02551	6.35104	5.73804	6.9855	6.54716	5.73742	7.22096	6.16711	5.37791	6.83924	0.284112	0.383801	5.82697	5.22492	6.70866	6.03846	5.23199	6.83131	5.7372	5.0011	6.58845	5.85252	5.32504	6.60677	5.81663	5.17446	6.71817	0.757113	0.901029	5.20149	4.66726	5.82452	4.93288	4.52645	5.87043	5.10432	4.62477	5.69541	5.38544	4.98915	5.98168	5.0556
Phospholipids to total lipids ratio in small LDL	ratio	Relative lipoprotein lipid concentrations	32.5437	31.5638	33.3443	32.8273	32.1271	33.673	32.2626	31.455	33.0918	32.9194	31.6569	33.459	32.0289	31.1633	32.8633	0.000963301	0.0148348	33.0656	32.308	33.8667	33.2556	32.5496	34.2152	33.0977	32.1682	34.0292	32.8528	32.079	33.7934	33.0656	32.4027	33.6577	0.196828	0.901029	33.0192	32.3718	33.8678	33.0251	32.497	33.6634	32.9727	32.1338	33.756	33.1309	32.4088	34.1003	32.9868
Cholesterol to total lipids ratio in small LDL	ratio	Relative lipoprotein lipid concentrations	61.4253	60.1578	62.4468	61.2857	60.2067	62.5896	61.3088	60.2902	62.3058	61.283	60.0992	62.2256	61.7248	60.2147	62.884	0.318698	0.412793	61.3942	60.1936	62.5747	61.3295	59.81	62.3928	61.4875	60.1873	62.9339	61.3611	60.3222	62.4621	61.4248	60.4073	62.5957	0.810994	0.901029	62.3838	61.226	63.217	62.8762	61.2618	63.231	62.5275	61.1786	63.2885	62.1138	61.264	63.0058	62.2674
Cholesteryl esters to total lipids ratio in small LDL	ratio	Relative lipoprotein lipid concentrations	43.4293	42.2162	44.6437	43.1751	41.8554	44.1365	43.5172	42.3789	44.6732	42.9287	42.1656	44.4303	44.0427	42.5711	44.9742	0.0334078	0.107183	43.3325	42.3504	44.2012	43.062	42.0788	43.8207	43.2116	42.3082	44.3143	43.5609	42.2461	44.3644	43.4132	42.5566	44.1976	0.270198	0.901029	43.4789	42.4444	44.3862	43.4912	42.6386	44.3912	43.3589	42.2615	44.4878	43.3574	42.0428	44.3738	43.5657
Free cholesterol to total lipids ratio in small LDL	ratio	Relative lipoprotein lipid concentrations	18.1137	17.0652	18.8883	18.4523	17.6621	19.0604	17.8529	16.7942	18.6266	18.123	17.282	18.8549	18.0669	16.7937	18.8925	0.185589	0.287635	18.263	17.4215	18.9066	18.353	17.5867	19.1196	18.3686	17.441	19.0218	18.0886	17.3199	18.743	18.2064	17.5117	18.7887	0.358728	0.901029	18.9871	18.2083	19.4726	19.1251	18.601	19.5708	19.0341	18.1652	19.5406	18.8668	18.1213	19.3226	18.8612
Triglycerides to total lipids ratio in small LDL	ratio	Relative lipoprotein lipid concentrations	5.92988	5.10381	7.29341	5.52423	4.91624	6.81474	6.02783	5.33014	7.55319	5.92872	5.21384	7.21273	6.15821	5.07323	7.28401	0.244392	0.355679	5.44499	4.73307	6.24939	5.41363	4.62996	6.13879	5.32946	4.45257	6.22798	5.53663	5.13231	6.40705	5.42669	4.79701	6.17235	0.41351	0.901029	4.53979	4.02359	5.25335	4.41175	3.8764	5.20819	4.57514	3.96726	5.14302	4.72489	4.0954	5.40025	4.52914
Phospholipids to total lipids ratio in very large HDL	ratio	Relative lipoprotein lipid concentrations	43.5664	40.1083	46.2697	44.106	42.1461	46.4854	44.1256	39.3482	46.2752	44.587	41.116	47.2381	42.0674	39.3668	44.8039	0.0128585	0.0825087	45.7681	43.5608	47.4435	46.4886	44.617	47.9125	45.3509	42.5488	47.4172	45.6217	42.8133	47.5711	45.6805	43.8973	47.1009	0.217622	0.901029	46.6167	44.7724	48.4878	46.7182	45.4943	48.5055	46.2613	43.8355	47.6728	46.8791	45.5703	49.0459	46.5828
Cholesterol to total lipids ratio in very large HDL	ratio	Relative lipoprotein lipid concentrations	50.9437	48.9104	53.0404	50.8035	48.9687	52.8948	50.5256	48.6891	53.2775	50.6862	48.3568	52.5015	51.6992	49.6221	53.6342	0.173175	0.283813	50.1894	48.6886	51.9677	49.905	48.3568	51.1001	51.2085	48.9459	52.6182	49.848	48.4025	52.1136	50.3081	49.0716	51.8219	0.234867	0.901029	50.3927	48.797	51.8989	50.5113	48.6061	52.0921	51.0844	49.2252	52.6461	49.5896	48.4957	51.3023	50.4256
Cholesteryl esters to total lipids ratio in very large HDL	ratio	Relative lipoprotein lipid concentrations	35.6633	34.2875	36.82	35.9474	34.4936	36.9766	35.1745	33.9831	36.3867	35.5082	34.7894	36.5205	35.8274	33.9958	37.005	0.353318	0.438798	35.6818	34.5031	36.8014	35.6182	34.4739	36.7873	36.0251	34.7323	37.0211	35.5119	34.4645	36.3892	35.6773	34.6288	36.8594	0.63474	0.901029	36.2254	35.2879	37.4322	36.3308	35.2919	37.5105	36.6521	35.6947	37.753	35.7452	35.0333	37.0248	36.0446
Free cholesterol to total lipids ratio in very large HDL	ratio	Relative lipoprotein lipid concentrations	15.2935	13.8357	17.2689	14.7679	13.5475	16.3602	15.5159	14.2428	17.4006	14.596	12.9219	16.8079	16.0603	14.3379	18.2599	0.00908767	0.0701004	14.5475	13.3672	15.9863	14.0875	13.3422	15.6309	14.9432	13.582	16.4024	14.5567	13.0735	15.918	14.7323	13.6916	15.8689	0.384199	0.901029	14.0959	13.0403	15.1782	13.7468	12.9355	15.037	14.3036	13.1163	15.2399	13.9658	12.8341	15.0672	14.3298
Triglycerides to total lipids ratio in very large HDL	ratio	Relative lipoprotein lipid concentrations	5.22086	3.9981	7.17461	4.77308	3.64409	6.20675	5.92221	4.18662	7.62047	5.00418	3.90624	6.38892	5.70491	4.29061	7.64723	0.0427737	0.114241	3.87371	2.99571	4.79441	3.553	2.95846	4.46201	3.87371	2.71315	5.42778	4.10833	3.56723	5.01463	3.9801	3.02402	4.72483	0.104549	0.901029	2.84693	2.3007	3.6131	2.79865	2.37242	3.30148	2.87789	2.24653	3.77123	3.00975	2.27533	3.85441	2.93845
Phospholipids to total lipids ratio in large HDL	ratio	Relative lipoprotein lipid concentrations	49.7156	48.5848	51.0637	49.5793	48.5577	50.5918	50.0748	48.5988	52.1756	48.9066	48.1134	50.3414	50.0469	49.1516	51.6162	0.00171081	0.0188189	48.8725	48.131	49.7765	48.633	48.0257	49.7662	48.8911	47.6107	49.7954	49.0373	48.1942	50.0157	49.0175	48.3634	49.6295	0.742802	0.901029	48.8385	48.0978	49.5911	48.6146	47.9813	49.3052	48.7348	47.9787	49.5195	48.9358	48.1023	49.725	49.005
Cholesterol to total lipids ratio in large HDL	ratio	Relative lipoprotein lipid concentrations	45.5664	42.6204	47.5693	46.0419	44.1051	48.2432	44.7044	41.0921	47.1755	46.2692	43.9314	47.8037	44.5327	42.0247	46.7215	0.008934	0.0701004	47.5342	45.6412	48.9595	47.9909	46.569	49.1735	47.4904	45.0127	49.2678	46.9838	45.5276	48.5385	47.3575	45.3496	49.1067	0.317422	0.901029	48.415	47.2109	49.3955	48.5251	47.7198	49.7951	48.4668	46.9895	49.6973	48.3193	46.901	49.255	48.2824
Cholesteryl esters to total lipids ratio in large HDL	ratio	Relative lipoprotein lipid concentrations	35.6763	32.6408	37.502	35.9832	33.8802	37.9699	34.9121	31.4471	37.7476	36.2122	34.061	37.5034	35.0412	32.3116	36.6685	0.0524963	0.130394	37.296	35.5805	38.4615	37.4524	36.3733	38.5	37.4554	35.5992	38.7229	36.7669	35.5274	37.9678	37.2619	35.3471	38.6958	0.329291	0.901029	38.0603	36.9157	39.0586	38.1587	37.2521	39.0948	38.3939	37.0764	39.1429	37.6539	36.7546	38.8938	37.9254
Free cholesterol to total lipids ratio in large HDL	ratio	Relative lipoprotein lipid concentrations	10.0198	9.45116	10.3921	10.141	9.61079	10.4061	9.91571	9.27188	10.285	10.1907	9.53602	10.5627	9.88431	9.36182	10.2845	0.0143142	0.084784	10.305	9.84532	10.657	10.4362	9.99006	10.7546	10.1664	9.59007	10.5961	10.2123	9.90238	10.6076	10.2918	9.82352	10.5732	0.104001	0.901029	10.3444	10.0045	10.7198	10.4215	10.1109	10.7032	10.1442	9.83767	10.6961	10.4842	10.1338	10.7584	10.2779
Triglycerides to total lipids ratio in large HDL	ratio	Relative lipoprotein lipid concentrations	4.89101	3.81072	6.34193	4.41767	3.66947	5.85934	5.18399	3.83213	6.58954	4.81378	3.77782	6.05605	5.06549	4.07086	6.80124	0.0871915	0.197463	3.61248	2.73868	4.78008	3.42563	2.64497	4.21619	3.72858	2.37484	4.96485	3.95341	3.19789	4.78455	3.52513	2.60059	4.91546	0.155812	0.901029	2.71532	2.16711	3.51371	2.66036	2.2378	3.27251	2.61043	2.13235	3.41809	2.74485	2.18087	3.80851	2.94433
Phospholipids to total lipids ratio in medium HDL	ratio	Relative lipoprotein lipid concentrations	46.5734	45.9833	47.417	46.412	45.8422	46.8628	46.9835	46.1998	47.6707	46.4878	45.968	47.088	46.6031	46.0847	47.7177	0.0106544	0.0745806	46.81	46.2229	47.4075	46.7418	46.1694	47.1981	46.7259	45.9758	47.4199	46.8593	46.2434	47.4112	46.8122	46.385	47.617	0.718564	0.901029	46.4032	45.9579	46.8773	46.3662	45.9214	46.7976	46.3426	45.7593	46.7172	46.4242	46.0803	47.1217	46.5173
Cholesterol to total lipids ratio in medium HDL	ratio	Relative lipoprotein lipid concentrations	48.5063	46.5879	50.004	49.0842	47.8503	50.1653	48.0532	46.0847	49.5553	48.6175	47.2586	50.1397	48.482	46.0032	49.6765	0.0606602	0.144765	49.0299	47.4889	50.2234	49.1969	48.0914	50.2325	49.069	47.3952	50.68	48.7745	47.3568	49.8019	48.907	47.3717	50.3629	0.366204	0.901029	50.1107	49.0725	51.2052	50.2894	49.1305	51.314	50.2328	49.4818	51.4067	50.0353	48.4043	51.3973	49.7957
Cholesteryl esters to total lipids ratio in medium HDL	ratio	Relative lipoprotein lipid concentrations	40.4106	38.6838	41.6821	40.7131	39.42	42.0744	39.8415	38.1036	41.6755	40.4107	39.0997	41.5564	40.2973	38.1779	41.5689	0.134538	0.26482	40.9558	39.5055	41.9806	41.1243	39.9151	42.0527	41.1535	39.6199	42.5558	40.55	39.2106	41.4282	40.9385	39.3183	42.1268	0.175276	0.901029	41.8083	40.7592	42.8047	42.1061	40.9404	42.6732	42.0444	41.2944	43.0301	41.6259	40.4395	42.8962	41.5944
Free cholesterol to total lipids ratio in medium HDL	ratio	Relative lipoprotein lipid concentrations	8.16729	7.74153	8.52156	8.24883	7.80046	8.61005	8.08198	7.71954	8.32871	8.31102	7.8115	8.715	8.01548	7.68818	8.39263	0.0254381	0.107183	8.14312	7.74905	8.48264	8.28737	7.86896	8.57826	8.13747	7.55297	8.46838	8.11881	7.84527	8.39483	8.06158	7.70109	8.41419	0.337346	0.901029	8.38389	7.96329	8.73133	8.45689	8.01154	8.75487	8.33485	7.99394	8.75974	8.3994	8.05045	8.70658	8.25097
Triglycerides to total lipids ratio in medium HDL	ratio	Relative lipoprotein lipid concentrations	4.94543	3.98981	5.97589	4.68562	3.83421	5.4577	5.19378	3.92995	6.29433	4.91159	3.9814	5.631	4.96596	4.1468	6.25896	0.152257	0.26482	4.25925	3.37499	5.17659	4.05682	3.25867	4.89012	4.24739	2.87683	5.17659	4.57367	3.83676	5.26785	4.22112	3.31062	5.42951	0.18924	0.901029	3.44707	2.80492	4.22652	3.33608	2.88112	3.95566	3.29302	2.69189	3.98903	3.59142	2.53299	4.54172	3.6055
Phospholipids to total lipids ratio in small HDL	ratio	Relative lipoprotein lipid concentrations	56.1659	55.6469	56.7831	56.0244	55.286	56.8194	56.529	55.8759	56.8518	55.9228	55.3696	56.6192	56.0516	55.6766	56.671	0.0466744	0.119798	56.0645	55.5412	56.7152	56.0849	55.4242	56.8685	55.9118	55.4589	56.4298	56.2132	55.6927	56.7898	56.0677	55.5572	56.6401	0.352356	0.901029	56.2212	55.6754	56.7084	56.1443	55.6571	56.7649	56.1239	55.7376	56.4061	56.4076	55.7045	56.9097	56.2416
Cholesterol to total lipids ratio in small HDL	ratio	Relative lipoprotein lipid concentrations	39.1421	37.8409	40.0819	39.4459	38.3184	40.2486	38.6753	37.44	39.6485	39.2275	38.0746	40.0653	39.0585	37.8488	40.0699	0.0943342	0.207535	39.5418	38.5942	40.4922	39.6457	38.494	40.5876	39.8494	38.9045	40.6612	39.1967	38.4456	39.7114	39.5418	38.7069	40.4516	0.114831	0.901029	40.3052	39.2828	40.8891	40.4095	39.579	41.0419	40.4163	39.7939	41.0755	40.1898	38.909	40.7146	40.2162
Cholesteryl esters to total lipids ratio in small HDL	ratio	Relative lipoprotein lipid concentrations	29.1005	28.05	30.0309	29.3656	28.2346	30.2048	29.0745	27.5608	29.7907	28.9243	27.9974	29.7857	28.9405	28.1153	30.1352	0.327018	0.412793	29.463	28.4746	30.4064	29.3635	28.4591	30.3895	29.8687	29.0891	30.4777	29.2931	28.2856	29.7877	29.5933	28.5843	30.4075	0.0587897	0.901029	30.3476	29.2621	30.8919	30.4975	29.183	31.0954	30.5499	29.6913	31.0847	30.116	29.0108	30.5237	30.3358
Free cholesterol to total lipids ratio in small HDL	ratio	Relative lipoprotein lipid concentrations	9.97823	9.65871	10.3577	10.0388	9.72782	10.4555	9.8633	9.50925	10.1742	10.1948	9.81815	10.5281	9.84153	9.5775	10.1557	0.000319829	0.00820896	10.0571	9.7763	10.3169	10.1845	9.75752	10.4023	9.96664	9.70935	10.3332	10.0697	9.84858	10.2028	10.0188	9.76462	10.2428	0.411296	0.901029	10.0057	9.76649	10.3103	9.98138	9.76938	10.3132	10.0014	9.72308	10.3333	10.13	9.91824	10.3803	9.9263
Triglycerides to total lipids ratio in small HDL	ratio	Relative lipoprotein lipid concentrations	4.7243	4.01406	5.51958	4.52842	3.92651	5.20341	4.88785	3.95243	5.64745	4.84164	4.0785	5.61832	4.70882	4.19737	5.56758	0.369873	0.445003	4.39769	3.67763	5.00104	4.28955	3.57949	4.7895	4.3483	3.48652	4.89395	4.5676	3.87198	5.10994	4.37278	3.74627	5.10262	0.30107	0.901029	3.58408	3.18279	4.15727	3.51615	3.15366	4.0842	3.54162	3.09793	4.06625	3.70739	3.19928	4.40586	3.63795
[truncated: 21 more columns]

## Sheet: Supplementary Table 8
Houttu V et al. The impact of maternal supplementation of fish oil and/or probiotics during pregnancy on the serum metabolomic profile from infancy to childhood: secondary analysis of a randomized placebo-controlled trial
Supplementary Table 8. Comparisons in serum metabolite ratios and maternal intervention at each age.
METABOLITE			INFANTS AT 6 MONTHS OF AGE
			Group difference comparisons (Mann-Whitney test)
			Fish oil+placebo vs placebo+placebo			Probiotics+palcebo vs placebo+placebo			Fish oil+probiotics vs placebo+placebo			Fish oil+placebo vs probiotics+placebo			Fish oil+placebo vs fish oil+probiotics			Probiotics+placebo vs fish oil+probiotics
Marker	Unit	Metabolite group	P-value	Bonferroni p-value	FDR-p-value	P-value	Bonferroni p-value	FDR-p-value	P-value	Bonferroni p-value	FDR-p-value	P-value	Bonferroni p-value	FDR-p-value	P-value	Bonferroni p-value	FDR-p-value	P-value	Bonferroni p-value	FDR-p-value
Ratio of omega-3 fatty acids to total fatty acids	ratio	Fatty acids	2.39e-05	0.000143	3.585e-05	0.615	1	0.615	1.1e-07	6.6e-07	3.3e-07	1.84e-05	0.00011	3.585e-05	0.333	1	0.3996	6.91e-08	4.15e-07	3.3e-07
Ratio of docosahexaenoic acid to total fatty acids	ratio	Fatty acids	8.72e-07	5.23e-06	2.616e-06	0.457	1	0.5484	1.1e-05	6.6e-05	1.65e-05	3.35e-07	2.01e-06	2.01e-06	0.973	1	0.973	2.44e-06	1.46e-05	4.88e-06
Phospholipids to total lipids ratio in small LDL	ratio	Relative lipoprotein lipid concentrations	0.000274	0.002	0.001644	0.9	1	0.9	0.000761	0.005	0.004566	0.04	0.242	0.06	0.331	1	0.3972	0.004	0.026	0.012
Phospholipids to total lipids ratio in medium LDL	ratio	Relative lipoprotein lipid concentrations	0.000732	0.004	0.004392	0.75	1	0.9	0.003	0.017	0.009	0.006	0.036	0.012	0.977	1	0.977	0.02	0.123	0.03
Cholesteryl esters to total lipids ratio in medium LDL	ratio	Relative lipoprotein lipid concentrations	0.000768	0.005	0.004608	0.69	1	0.69	0.007	0.045	0.016	0.008	0.046	0.016	0.613	1	0.69	0.046	0.278	0.069
Free cholesterol to total lipids ratio in small HDL	ratio	Relative lipoprotein lipid concentrations	0.014	0.083	0.021	0.964	1	0.964	0.000499	0.003	0.002004	0.012	0.069	0.021	0.34	1	0.408	0.000668	0.004	0.002004
Phospholipids to total lipids ratio in large HDL	ratio	Relative lipoprotein lipid concentrations	0.021	0.128	0.042	0.13	0.78	0.156	0.003	0.015	0.009	0.034	0.203	0.068	0.511	1	0.511	0.126	0.756	0.156

## Sheet: Supplementary Table 9
Houttu V et al. The impact of maternal supplementation of fish oil and/or probiotics during pregnancy on the serum metabolomic profile from infancy to childhood: secondary analysis of a randomized placebo-controlled trial
Supplementary Table 8. Associations between concentrations of serum metabolites and maternal interventions at each age.
METABOLITE			INFANTS AT 6 MONTHS OF AGE												TODDLERS AT 1 YEAR OF AGE												CHILDREN AT 2 YEARS OF AGE												CHILDREN AT 5-6 YEARS OF AGE
			Associations of serum metabolites with intervention groups (n=257) MaAslin2												Associations of serum metabolites with intervention groups (n=256) MaAslin2												Associations of serum metabolites with intervention groups (n=238) MaAslin2												Associations of serum metabolites with intervention groups (n=83) MaAslin2
			Fish oil+placebo				Probiotics+placebo				Fish oil+probiotics				Fish oil+placebo				Probiotics+placebo				Fish oil+probiotics				Fish oil+placebo				Probiotics+placebo				Fish oil+probiotics				Fish oil+placebo				Probiotics+placebo				Fish oil+probiotics
Marker	Unit	Metabolite group	coefficient	standard error	P-value	FDR-p-value	coefficient	standard error	P-value	FDR-p-value	coefficient	standard error	P-value	FDR-p-value	coefficient	standard error	P-value	FDR-p-value	coefficient	standard error	P-value	FDR-p-value	coefficient	standard error	P-value	FDR-p-value	coefficient	standard error	P-value	FDR-p-value	coefficient	standard error	P-value	FDR-p-value	coefficient	standard error	P-value	FDR-p-value	coefficient	standard error	P-value	FDR-p-value	coefficient	standard error	P-value	FDR-p-value	coefficient	standard error	P-value
Ratio of omega-3 fatty acids to total fatty acids	%	Fatty acids	0.248367	0.0528761	4.34491e-06	0.000319228	-0.0501146	0.0535987	0.35069	0.6834	0.307076	0.0519762	1.12577e-08	2.60052e-06	-0.00426029	0.0400256	0.915319	0.967979	0.00928407	0.0411792	0.821809	0.959702	0.0125446	0.0408427	0.758991	0.943489	0.0612014	0.0504748	0.226559	0.717352	0.0210204	0.0517171	0.68479	0.9403	0.02781	0.0508857	0.585239	0.922808	0.0231258	0.0944736	0.807265	0.89653	-0.0130358	0.104088	0.900657	0.950326	0.119634	0.096648	0.219491
Ratio of omega-6 fatty acids to total fatty acids	%	Fatty acids	0.0187848	0.0232576	0.420037	0.703105	-0.00912224	0.0236024	0.699456	0.878122	-0.00529965	0.0231508	0.819118	0.932099	0.00401435	0.0196031	0.837909	0.961978	0.0251399	0.0202138	0.214776	0.943489	-0.016814	0.0201453	0.404718	0.943489	0.00580321	0.0192158	0.76293	0.979094	4.54345e-06	0.0196388	0.999816	0.999816	-0.015515	0.0193743	0.424072	0.886226	0.0209391	0.0242079	0.389721	0.59453	0.0509931	0.0266426	0.0592983	0.240758	0.023278	0.0246458	0.347845
Ratio of polyunsaturated fatty acids to total fatty acids	%	Fatty acids	0.0488021	0.0208195	0.0198537	0.176676	-0.0112844	0.0211327	0.593829	0.826352	0.0366597	0.0207246	0.0781224	0.336051	0.00348572	0.0186575	0.851948	0.961978	0.0251845	0.0192449	0.191861	0.943489	-0.0134893	0.0191746	0.482397	0.943489	0.0102795	0.018492	0.578827	0.922808	0.00215352	0.0189102	0.909431	0.991518	-0.0116778	0.0186615	0.532085	0.922808	0.0232939	0.0250082	0.354498	0.568674	0.0456963	0.0275126	0.100744	0.290737	0.0313705	0.0254158	0.220825
Ratio of monounsaturated fatty acids to total fatty acids	%	Fatty acids	-0.0662144	0.0284782	0.0208659	0.176676	0.00280232	0.0289665	0.923007	0.947621	-0.0591079	0.0281804	0.0369503	0.230689	-0.0177088	0.0235908	0.45356	0.943489	-0.0311102	0.0243612	0.202772	0.943489	0.00843473	0.0242317	0.728068	0.943489	-0.0404237	0.0235808	0.0878211	0.664858	-0.0373696	0.0241193	0.122664	0.664858	-0.00151005	0.0237865	0.949436	0.991518	0.0422637	0.0347225	0.227222	0.45642	-0.0405085	0.0378699	0.288124	0.504218	0.0488944	0.0351151	0.167819
Ratio of saturated fatty acids to total fatty acids	%	Fatty acids	-0.0272758	0.0188495	0.149134	0.513651	0.0241797	0.0191141	0.207038	0.58749	-0.00497835	0.0187148	0.790449	0.922368	0.0128629	0.0205986	0.532903	0.943489	-0.0143343	0.0212404	0.50039	0.943489	0.00421037	0.0211302	0.842222	0.961978	-0.00426017	0.0224759	0.849833	0.991518	-0.0151754	0.0229892	0.509842	0.922808	0.0184222	0.022672	0.41731	0.88439	0.0753064	0.0364617	0.0422135	0.219741	0.0729229	0.0401135	0.072957	0.240758	0.0520975	0.0372746	0.166191
Ratio of linoleic acid to total fatty acids	%	Fatty acids	0.0118817	0.0255584	0.642417	0.849901	-0.0246136	0.0259366	0.343538	0.6834	-0.0229249	0.0254408	0.368393	0.6834	-0.00245789	0.0237608	0.917694	0.967979	0.0215963	0.024499	0.378883	0.943489	-0.0143423	0.0244175	0.55748	0.943489	0.00454969	0.0229466	0.843006	0.991518	0.000783593	0.0234073	0.973324	0.991606	-0.0204612	0.0230281	0.375182	0.843835	0.00342036	0.0336016	0.919184	0.950326	0.0336167	0.0369799	0.366126	0.579282	0.00501153	0.0342047	0.883894
Ratio of docosahexaenoic acid to total fatty acids	%	Fatty acids	0.305306	0.0657545	5.52776e-06	0.000319228	-0.0651733	0.0667768	0.330007	0.676506	0.309932	0.0647023	2.85715e-06	0.000319228	0.00448223	0.0567955	0.937161	0.969199	-0.000774406	0.0585507	0.989458	0.989458	-0.0387042	0.0581753	0.506472	0.943489	0.0649028	0.0545352	0.235228	0.717352	0.0228875	0.0558394	0.682274	0.9403	0.0134628	0.0549916	0.806817	0.991518	0.0225401	0.0743324	0.762519	0.856795	0.033033	0.081897	0.687796	0.810617	0.0965852	0.0760432	0.207812
Phospholipids to total lipids ratio in chylomicrons and extremely large VLDL	%	Relative lipoprotein lipid concentrations	-0.599437	0.501969	0.233534	0.614782	0.0607723	0.510333	0.905304	0.940428	-0.24239	0.49817	0.626994	0.845605	-0.218122	0.375787	0.562139	0.943489	-0.254174	0.38793	0.512935	0.943489	0.505611	0.386261	0.191735	0.943489	0.0734232	0.909113	0.935702	0.991518	0.868665	0.929655	0.351078	0.810991	-0.453717	0.91663	0.621083	0.922808	-2.80891	1.54201	0.0723509	0.240758	-1.98824	1.69894	0.245449	0.468585	-1.39299	1.5775	0.379931
Cholesterol to total lipids ratio in chylomicrons and extremely large VLDL	%	Relative lipoprotein lipid concentrations	0.13422	0.159732	0.401617	0.69205	-0.0414868	0.162398	0.798587	0.922368	0.0249604	0.158496	0.874991	0.940428	-0.0362478	0.136775	0.791214	0.943489	0.0497436	0.141238	0.724986	0.943489	0.103901	0.140499	0.46029	0.943489	0.0339299	0.232363	0.884032	0.991518	0.285664	0.237669	0.230618	0.717352	0.0905348	0.23439	0.699662	0.9403	-1.03215	0.385213	0.00899431	0.159822	-0.85351	0.423806	0.0474668	0.219741	-0.640651	0.39156	0.105864
Cholesteryl esters to total lipids ratio in chylomicrons and extremely large VLDL	%	Relative lipoprotein lipid concentrations	0.167057	0.175898	0.343183	0.6834	-0.138811	0.178894	0.438528	0.723572	0.00744114	0.174238	0.965969	0.974406	-0.0193288	0.148501	0.896545	0.967766	0.0550228	0.153349	0.720042	0.943489	0.105393	0.152539	0.490255	0.943489	0.150445	0.248958	0.546259	0.922808	0.336222	0.254616	0.187977	0.690501	0.231983	0.251078	0.35648	0.815315	-1.10764	0.452203	0.0165533	0.210685	-0.982966	0.497525	0.0517246	0.229776	-0.70777	0.459725	0.127744
Free cholesterol to total lipids ratio in chylomicrons and extremely large VLDL	%	Relative lipoprotein lipid concentrations	-0.0498517	0.171236	0.771192	0.91837	-0.0192753	0.174098	0.91193	0.940428	-0.0367587	0.169969	0.828955	0.93867	-0.0873704	0.129523	0.500582	0.943489	-0.0246882	0.133749	0.853703	0.961978	0.0647692	0.133051	0.626827	0.943489	0.169308	0.377766	0.654442	0.925269	0.520793	0.386394	0.179034	0.689279	0.0507613	0.381062	0.894143	0.991518	-0.473209	0.320222	0.143503	0.341744	-0.395777	0.352256	0.26465	0.481371	-0.185056	0.325298	0.571083
Triglycerides to total lipids ratio in chylomicrons and extremely large VLDL	%	Relative lipoprotein lipid concentrations	-1.25152	1.67517	0.4557	0.739942	0.915904	1.70309	0.591197	0.826352	-0.433512	1.66251	0.794493	0.922368	0.128152	1.37495	0.925815	0.969199	0.510636	1.41837	0.719139	0.943489	2.16526	1.41309	0.126711	0.943489	0.283747	2.29346	0.901645	0.991518	2.7576	2.34584	0.240994	0.717352	-0.36344	2.31347	0.875305	0.991518	-2.80876	1.5057	0.0658845	0.240758	-1.97125	1.65684	0.237783	0.46158	-2.34578	1.53942	0.131614
Phospholipids to total lipids ratio in very large VLDL	%	Relative lipoprotein lipid concentrations	-0.117426	0.117465	0.318433	0.668709	-0.244114	0.119353	0.0418656	0.235877	-0.113702	0.116721	0.330932	0.676506	-0.161587	0.119613	0.177941	0.943489	-0.192657	0.123384	0.119683	0.943489	-0.0111407	0.12293	0.927862	0.969199	-0.2406	0.194969	0.218449	0.717352	-0.302135	0.19962	0.131514	0.664858	-0.474293	0.196718	0.0166944	0.664858	-0.985468	0.986231	0.320873	0.541034	-1.04393	1.08102	0.337218	0.550489	-1.08957	1.00539	0.281863
Cholesterol to total lipids ratio in very large VLDL	%	Relative lipoprotein lipid concentrations	0.0685348	0.063045	0.278041	0.642941	-0.0569446	0.0641599	0.375634	0.6834	0.0385689	0.0627852	0.539572	0.76467	0.0091523	0.0580763	0.874907	0.965597	-0.0434469	0.0598543	0.46859	0.943489	-0.10237	0.0595075	0.0866159	0.943489	0.027628	0.0770051	0.720087	0.952994	-0.00961377	0.0788534	0.903069	0.991518	0.00598644	0.0776474	0.938613	0.991518	0.0204219	0.14159	0.885692	0.950326	-0.0634177	0.155434	0.684389	0.810617	-0.266042	0.144119	0.0687065
Cholesteryl esters to total lipids ratio in very large VLDL	%	Relative lipoprotein lipid concentrations	0.139218	0.0881868	0.115682	0.437314	-0.078794	0.089729	0.380718	0.6834	0.0804021	0.0873887	0.358427	0.6834	0.0437784	0.0828515	0.597701	0.943489	-0.0381877	0.0854637	0.655384	0.943489	-0.124715	0.0850372	0.143743	0.943489	0.0612879	0.103188	0.553154	0.922808	0.0290945	0.105576	0.783118	0.988526	0.0498043	0.104065	0.632687	0.922808	-0.0138077	0.193648	0.943339	0.963941	-0.063911	0.212125	0.763998	0.856795	-0.357306	0.196516	0.0728995
Free cholesterol to total lipids ratio in very large VLDL	%	Relative lipoprotein lipid concentrations	-0.0667313	0.0540614	0.218219	0.593042	-0.0643485	0.0549567	0.242748	0.616659	-0.0356553	0.0536338	0.506794	0.757288	-0.0730482	0.0557177	0.191042	0.943489	-0.0991947	0.0575155	0.0858247	0.943489	-0.0528588	0.0572701	0.356907	0.943489	-0.121656	0.110796	0.273347	0.755791	-0.149088	0.113458	0.190147	0.690501	-0.166325	0.111786	0.138152	0.664858	-0.148249	0.246899	0.549952	0.701873	-0.318274	0.271539	0.244758	0.468585	-0.472747	0.252364	0.0647937
Triglycerides to total lipids ratio in very large VLDL	%	Relative lipoprotein lipid concentrations	-0.0269903	0.0384492	0.483344	0.741706	0.0171481	0.0391292	0.661586	0.856864	-0.00567828	0.0382908	0.88223	0.940428	-0.0102443	0.0387251	0.791583	0.943489	0.00338097	0.0399219	0.932576	0.969199	0.0513019	0.0397008	0.197476	0.943489	-0.0672221	0.104018	0.51876	0.922808	-0.00340732	0.106211	0.974435	0.991606	-0.0231951	0.104583	0.824677	0.991518	-0.0997513	0.204068	0.626353	0.761513	-0.180459	0.223997	0.422934	0.61834	-0.093852	0.20839	0.653705
Phospholipids to total lipids ratio in large VLDL	%	Relative lipoprotein lipid concentrations	-0.0601834	0.0322953	0.06355	0.31666	-0.0748651	0.0328664	0.0235728	0.181511	-0.0347642	0.0321622	0.280773	0.642941	-0.043637	0.0245405	0.0765905	0.943489	-0.0748247	0.0252922	0.00338876	0.782804	-0.0268115	0.0252168	0.288699	0.943489	-0.0753666	0.161456	0.641088	0.922808	-0.126316	0.165287	0.445517	0.904884	-0.365288	0.162817	0.025813	0.664858	0.319841	0.678234	0.638545	0.772272	-0.24007	0.74288	0.74744	0.850536	-0.560293	0.688191	0.418054
Cholesterol to total lipids ratio in large VLDL	%	Relative lipoprotein lipid concentrations	0.0159144	0.0320841	0.620312	0.842895	-0.0556319	0.0326516	0.0896499	0.369806	0.0211741	0.031952	0.508137	0.757288	-0.0176213	0.0295527	0.551535	0.943489	-0.0482181	0.0304877	0.115015	0.943489	-0.0462944	0.0303727	0.128715	0.943489	-0.000390499	0.0445099	0.993008	0.999816	-0.0723804	0.0455898	0.113737	0.664858	-0.0715306	0.0448773	0.112327	0.664858	-0.0112348	0.117875	0.924317	0.950326	-0.097752	0.129616	0.453019	0.633264	-0.118312	0.120259	0.328259
Cholesteryl esters to total lipids ratio in large VLDL	%	Relative lipoprotein lipid concentrations	0.0621003	0.0449983	0.168809	0.526958	-0.0475728	0.0457855	0.299796	0.649109	0.0608048	0.0445986	0.173982	0.535864	-0.00595199	0.0415372	0.886176	0.965597	-0.0504048	0.0428399	0.240477	0.943489	-0.055523	0.0426198	0.193857	0.943489	0.0285473	0.0570814	0.61747	0.922808	-0.0620388	0.0584387	0.289524	0.755791	-0.0617703	0.0575616	0.284343	0.755791	-0.0130134	0.13104	0.921148	0.950326	-0.123435	0.144376	0.395192	0.596662	-0.154996	0.134056	0.251129
Free cholesterol to total lipids ratio in large VLDL	%	Relative lipoprotein lipid concentrations	-0.031211	0.0272707	0.253508	0.622981	-0.0671924	0.027753	0.0161813	0.17348	-0.0189515	0.0271583	0.485935	0.741706	-0.0322518	0.0215773	0.136248	0.943489	-0.0494075	0.0222464	0.0272526	0.943489	-0.0349454	0.0221735	0.116288	0.943489	-0.0332384	0.0377813	0.379908	0.843835	-0.0874955	0.0387056	0.0247214	0.664858	-0.0828276	0.0380906	0.0306882	0.664858	0.0144151	0.11662	0.901944	0.950326	-0.0736699	0.127563	0.565263	0.713528	-0.0589522	0.118109	0.619103
Triglycerides to total lipids ratio in large VLDL	%	Relative lipoprotein lipid concentrations	-0.0047103	0.0249729	0.850545	0.940428	0.0604519	0.0254145	0.0181226	0.176676	-0.00172501	0.02487	0.944757	0.961405	0.0185352	0.0250881	0.460716	0.943489	0.0432484	0.0258815	0.0959703	0.943489	0.0290494	0.0257842	0.260972	0.943489	0.026208	0.0463666	0.572466	0.922808	0.0639247	0.0472435	0.177359	0.689279	0.0866061	0.0464374	0.0634543	0.664858	0.0727373	0.0755088	0.338396	0.550489	0.0733981	0.0828482	0.378409	0.593	0.0530232	0.0770924	0.493646
Phospholipids to total lipids ratio in medium VLDL	%	Relative lipoprotein lipid concentrations	0.00621679	0.0204622	0.761517	0.9162	-0.0256822	0.0207854	0.217764	0.593042	0.0212567	0.0203715	0.297737	0.649109	-0.00980032	0.0167909	0.559968	0.943489	-0.0308718	0.0173191	0.0758758	0.943489	-0.0228796	0.0172562	0.186087	0.943489	0.0199845	0.0208	0.33766	0.795913	-0.0149278	0.0212751	0.4836	0.922808	-0.00101464	0.0209815	0.961472	0.991518	0.0239259	0.0313142	0.447137	0.631058	0.0187453	0.0345009	0.588454	0.734772	-0.0113697	0.0320349	0.723609
Cholesterol to total lipids ratio in medium VLDL	%	Relative lipoprotein lipid concentrations	0.0832673	0.0618932	0.179725	0.53673	-0.0601011	0.0629878	0.340911	0.6834	0.0834856	0.0616382	0.176808	0.53673	0.00837415	0.0522274	0.872742	0.965597	-0.0472979	0.053915	0.38118	0.943489	-0.0351199	0.053683	0.513576	0.943489	0.0909296	0.0529596	0.0873267	0.664858	0.013963	0.0541692	0.796817	0.991518	0.0235743	0.0534217	0.659418	0.925269	0.0250352	0.0665495	0.707826	0.817539	0.0447159	0.0732127	0.54313	0.700911	-0.054229	0.06794	0.427192
Cholesteryl esters to total lipids ratio in medium VLDL	%	Relative lipoprotein lipid concentrations	0.12393	0.0992593	0.212988	0.592773	-0.105871	0.101015	0.295608	0.649109	0.130052	0.0988503	0.18949	0.547153	0.0170278	0.0777198	0.826756	0.959702	-0.0622945	0.0802312	0.438222	0.943489	-0.0391987	0.079886	0.624079	0.943489	0.133768	0.0759457	0.0794995	0.664858	0.0377094	0.0776803	0.627822	0.922808	0.0413696	0.0766083	0.589707	0.922808	0.0204313	0.0879533	0.816923	0.902915	0.0663671	0.096561	0.493949	0.652013	-0.0711728	0.0895585	0.429213
Free cholesterol to total lipids ratio in medium VLDL	%	Relative lipoprotein lipid concentrations	0.0360398	0.0347496	0.300669	0.649109	-0.0302097	0.0353641	0.393779	0.686565	0.0436318	0.0346064	0.208546	0.58749	-0.00310032	0.028459	0.913337	0.967979	-0.0381423	0.0293786	0.195374	0.943489	-0.0270734	0.0292522	0.355586	0.943489	0.0445486	0.0309416	0.151288	0.672585	-0.0100202	0.0316483	0.751824	0.970789	0.00880799	0.0312116	0.778041	0.988526	0.0281813	0.0419967	0.504179	0.661735	0.020556	0.0462706	0.658087	0.787659	-0.0322539	0.0429633	0.455073
Triglycerides to total lipids ratio in medium VLDL	%	Relative lipoprotein lipid concentrations	-0.0565312	0.0356624	0.11418	0.437314	0.0424792	0.0362931	0.242926	0.616659	-0.0402188	0.0355155	0.25853	0.628635	-0.0104546	0.0363231	0.77372	0.943489	0.0212361	0.0374969	0.571666	0.943489	0.025918	0.0373355	0.488205	0.943489	-0.0623449	0.0405762	0.125787	0.664858	-0.0218362	0.0415029	0.599298	0.922808	0.00725601	0.0409302	0.859446	0.991518	0.0639423	0.065142	0.329344	0.547327	0.0268914	0.0713682	0.70735	0.817539	0.137068	0.0661205	0.0414981
Phospholipids to total lipids ratio in small VLDL	%	Relative lipoprotein lipid concentrations	0.0170555	0.0156426	0.276613	0.642941	-0.0078997	0.0159193	0.620161	0.842895	0.00847172	0.0155782	0.587046	0.826352	0.00726129	0.0164254	0.658815	0.943489	-0.00588973	0.0169562	0.72862	0.943489	-0.0110573	0.0168833	0.513115	0.943489	0.0298208	0.0182789	0.104161	0.664858	0.00721183	0.0186963	0.700048	0.9403	0.00207081	0.0184383	0.910675	0.991518	0.00189246	0.0285109	0.947249	0.963941	0.0240539	0.0313007	0.444524	0.631058	-0.0245003	0.0290229	0.401168
Cholesterol to total lipids ratio in small VLDL	%	Relative lipoprotein lipid concentrations	0.023901	0.033939	0.481938	0.741706	-0.0634853	0.0345295	0.0671539	0.317943	0.0086696	0.0335547	0.796331	0.922368	-0.00208716	0.0318373	0.947783	0.973057	-0.0306635	0.0328661	0.351727	0.943489	-0.0392343	0.0327247	0.23169	0.943489	0.0341218	0.0289317	0.239455	0.717352	-0.00818028	0.0295925	0.782464	0.988526	-0.00762835	0.0291841	0.794027	0.991518	-0.00573826	0.0403873	0.887383	0.950326	0.00416635	0.0444974	0.925642	0.950326	-0.0450587	0.0413169	0.278822
Cholesteryl esters to total lipids ratio in small VLDL	%	Relative lipoprotein lipid concentrations	0.0165233	0.0356497	0.643413	0.849901	-0.0833213	0.0362687	0.02242	0.178587	0.00481249	0.0352163	0.891413	0.940428	-0.00859597	0.0328672	0.793894	0.943489	-0.0407169	0.0339293	0.231251	0.943489	-0.0515186	0.0337833	0.128525	0.943489	0.0186012	0.0291331	0.523787	0.922808	-0.0281678	0.0297985	0.345506	0.806181	-0.0180907	0.0293873	0.538766	0.922808	0.00266786	0.0451791	0.953063	0.965603	-0.00473927	0.0497768	0.924392	0.950326	-0.0388366	0.046219	0.403323
Free cholesterol to total lipids ratio in small VLDL	%	Relative lipoprotein lipid concentrations	0.037793	0.0349835	0.281113	0.642941	-0.0297344	0.0356013	0.404445	0.69205	0.0151266	0.0348153	0.664312	0.856864	0.00840473	0.0330248	0.79932	0.943489	-0.0144157	0.034092	0.672769	0.943489	-0.0188262	0.0339453	0.579659	0.943489	0.0575887	0.032407	0.0768767	0.664858	0.0223416	0.0331471	0.500977	0.922808	0.00784753	0.0326897	0.810496	0.991518	-0.0237349	0.0472152	0.616597	0.756682	0.0200411	0.0517346	0.69953	0.817539	-0.0610109	0.047933	0.206883
Triglycerides to total lipids ratio in small VLDL	%	Relative lipoprotein lipid concentrations	-0.0450799	0.0373338	0.228385	0.613452	0.0569219	0.0379851	0.135253	0.480667	-0.0135009	0.0369553	0.715172	0.888198	-0.0121349	0.040192	0.762961	0.943489	0.0143239	0.0414907	0.730209	0.943489	0.0338369	0.0413122	0.413533	0.943489	-0.0690555	0.0431867	0.111188	0.664858	-0.0282206	0.044173	0.523544	0.922808	0.0199653	0.0435635	0.647164	0.922808	0.130282	0.0750956	0.08672	0.270707	0.0603903	0.0822929	0.465247	0.640396	0.197457	0.0762491	0.0114725
Phospholipids to total lipids ratio in very small VLDL	%	Relative lipoprotein lipid concentrations	-0.00799553	0.0115134	0.488049	0.741706	-0.00142674	0.0117063	0.903095	0.940428	-0.00144504	0.0114186	0.899396	0.940428	0.000190623	0.0100213	0.984839	0.989121	-0.0197275	0.0103476	0.0577303	0.943489	-0.0130882	0.0102955	0.20482	0.943489	-0.0193892	0.0109495	0.0779163	0.664858	-0.0379238	0.0111996	0.000832847	0.134647	-0.00573074	0.0110451	0.604362	0.922808	0.0619392	0.02162	0.0053985	0.155882	0.000800618	0.0236901	0.973127	0.977358	0.0317577	0.021933	0.151672
Cholesterol to total lipids ratio in very small VLDL	%	Relative lipoprotein lipid concentrations	0.0193574	0.0197023	0.326801	0.676506	-0.000194395	0.0200508	0.992272	0.992272	0.00228214	0.0196212	0.907499	0.940428	0.0131296	0.0171053	0.443461	0.943489	0.00682895	0.017658	0.699281	0.943489	0.00300375	0.0175821	0.864486	0.965597	0.0257089	0.0170793	0.133625	0.664858	0.00764075	0.0174655	0.662176	0.925269	0.00120103	0.017236	0.944507	0.991518	-0.00346866	0.027584	0.900267	0.950326	0.0380562	0.0302769	0.212528	0.438339	-0.011834	0.0279388	0.673055
Cholesteryl esters to total lipids ratio in very small VLDL	%	Relative lipoprotein lipid concentrations	0.021228	0.0265465	0.424666	0.705739	-0.00419099	0.027016	0.876843	0.940428	0.00322687	0.0264372	0.90295	0.940428	0.0167274	0.0233702	0.474805	0.943489	0.0129995	0.0241253	0.590482	0.943489	0.00837081	0.0240215	0.727779	0.943489	0.0374418	0.0228955	0.103345	0.664858	0.0145819	0.0234141	0.534044	0.922808	0.00013059	0.0231039	0.995495	0.999816	-0.0128486	0.0359662	0.721899	0.827494	0.0449165	0.0394087	0.257905	0.476389	-0.0226944	0.0363685	0.534458
Free cholesterol to total lipids ratio in very small VLDL	%	Relative lipoprotein lipid concentrations	0.0108674	0.0101741	0.286477	0.644724	0.00359844	0.0103505	0.728387	0.888689	-0.000838877	0.0100436	0.933502	0.954155	0.00490072	0.00817314	0.549316	0.943489	-0.00628657	0.00843057	0.456555	0.943489	-0.00722235	0.00838825	0.390058	0.943489	-0.00168995	0.00798913	0.83266	0.991518	-0.00793526	0.00817025	0.33245	0.795913	0.00287207	0.00806154	0.721965	0.952994	0.0158458	0.012081	0.193495	0.423185	0.0218807	0.0133105	0.104227	0.293616	0.0106563	0.0123591	0.391206
Triglycerides to total lipids ratio in very small VLDL	%	Relative lipoprotein lipid concentrations	-0.0567542	0.0373258	0.129689	0.475526	0.0169749	0.0379822	0.655333	0.856864	-0.0107907	0.0370782	0.771272	0.91837	-0.0325029	0.0366824	0.376432	0.943489	-0.00187006	0.0378678	0.960653	0.97758	-0.00119021	0.0377048	0.974843	0.98767	-0.0739322	0.0403665	0.0683101	0.664858	-0.0282857	0.0412884	0.493982	0.922808	0.0187679	0.0407186	0.645293	0.922808	0.156666	0.068729	0.0253744	0.219741	0.0573054	0.075146	0.448024	0.631058	0.210025	0.0695647	0.00343363
Phospholipids to total lipids ratio in IDL	%	Relative lipoprotein lipid concentrations	-0.0265616	0.0109491	0.0159748	0.17348	-0.0079788	0.0111384	0.474449	0.741706	-0.0281207	0.0109032	0.0104745	0.159297	-0.00336555	0.0101673	0.740908	0.943489	-0.00875903	0.0104848	0.40429	0.943489	-0.00869345	0.0104381	0.40572	0.943489	-0.00220762	0.0107317	0.837198	0.991518	-0.0360935	0.0109768	0.00116577	0.134647	-0.00195382	0.0108253	0.856929	0.991518	0.0346088	0.0166899	0.0414162	0.219741	-0.012857	0.0182815	0.483983	0.646243	0.0316162	0.016936	0.0657128
Cholesterol to total lipids ratio in IDL	%	Relative lipoprotein lipid concentrations	0.00847996	0.00950554	0.373244	0.6834	0.00855676	0.00966392	0.376811	0.6834	0.00850778	0.00942606	0.367615	0.6834	0.00443768	0.00866344	0.60894	0.943489	0.00758974	0.00894339	0.396889	0.943489	0.00357974	0.00890491	0.688029	0.943489	0.00173098	0.00937484	0.853673	0.991518	0.00506847	0.00958663	0.597522	0.922808	-0.000466166	0.00946307	0.960754	0.991518	0.0289263	0.0174124	0.100678	0.290737	0.0519207	0.0191512	0.00824528	0.159822	0.0277288	0.0176758	0.120788
Cholesteryl esters to total lipids ratio in IDL	%	Relative lipoprotein lipid concentrations	0.00816114	0.0111356	0.464307	0.739942	0.0103849	0.0113206	0.359837	0.6834	0.0122973	0.0110495	0.266806	0.642002	0.00413115	0.010528	0.695099	0.943489	0.0105355	0.0108677	0.333268	0.943489	0.00754192	0.0108212	0.486477	0.943489	-0.00138223	0.0108997	0.899199	0.991518	0.00954816	0.0111451	0.392496	0.855345	-0.0042425	0.0110019	0.700137	0.9403	0.0340234	0.0205581	0.101947	0.290737	0.0666934	0.022614	0.00420302	0.155882	0.0366286	0.0208812	0.0833626
Free cholesterol to total lipids ratio in IDL	%	Relative lipoprotein lipid concentrations	0.0115012	0.0107897	0.287474	0.644724	0.00195557	0.0109573	0.858496	0.940428	-0.00134685	0.0107414	0.900317	0.940428	0.00705767	0.0086912	0.417554	0.943489	-0.000485427	0.00895162	0.956797	0.97758	-0.00626634	0.00891616	0.482833	0.943489	0.0104084	0.00975993	0.287339	0.755791	-0.00751028	0.00998107	0.452548	0.909031	0.0101141	0.00984863	0.305517	0.767114	0.0149741	0.0144011	0.301678	0.520057	0.00475657	0.0157917	0.764068	0.856795	-0.00188224	0.014699	0.898441
Triglycerides to total lipids ratio in IDL	%	Relative lipoprotein lipid concentrations	-0.0592964	0.0513476	0.249264	0.620958	0.00792565	0.0522557	0.879568	0.940428	-0.00569251	0.051136	0.91145	0.940428	-0.0304976	0.0474346	0.52085	0.943489	-0.0456786	0.0489674	0.351801	0.943489	-0.0331536	0.0487567	0.497144	0.943489	-0.0840337	0.0486072	0.0851755	0.664858	-0.082799	0.0497174	0.0971899	0.664858	0.0347878	0.0490313	0.478729	0.922808	0.173228	0.0705246	0.0162609	0.210685	-0.00763218	0.0771653	0.921467	0.950326	0.174422	0.0714547	0.0169318
Phospholipids to total lipids ratio in large LDL	%	Relative lipoprotein lipid concentrations	-0.00591344	0.00819253	0.471081	0.741706	-0.00103279	0.00832471	0.901365	0.940428	-0.00304004	0.00815666	0.70968	0.886141	-0.00314528	0.00810711	0.698371	0.943489	0.00682192	0.00836908	0.415768	0.943489	-0.0141142	0.00833307	0.0915513	0.943489	-0.0139255	0.0102356	0.175005	0.689279	-0.00734195	0.0104666	0.483723	0.922808	0.000726616	0.0103326	0.943998	0.991518	0.0387128	0.0179796	0.0343967	0.219741	0.0579025	0.0198093	0.00453483	0.155882	0.0515576	0.0183934	0.00638387
Cholesterol to total lipids ratio in large LDL	%	Relative lipoprotein lipid concentrations	-0.00541815	0.00624001	0.386112	0.6834	0.00555546	0.00634206	0.381918	0.6834	-0.00534981	0.00618071	0.387556	0.6834	0.00209266	0.00601328	0.728127	0.943489	0.00137146	0.00620826	0.825342	0.959702	0.00433641	0.00617952	0.483495	0.943489	0.0030227	0.00696956	0.664912	0.925269	-0.00777254	0.00712649	0.276566	0.755791	-0.00134391	0.00703489	0.848667	0.991518	0.0277311	0.0126057	0.0308603	0.219741	0.0234191	0.013822	0.0941935	0.286299	0.025695	0.012762	0.047563
Cholesteryl esters to total lipids ratio in large LDL	%	Relative lipoprotein lipid concentrations	-0.0138632	0.00791035	0.0809162	0.339848	0.00707926	0.0080373	0.379274	0.6834	-0.0113536	0.00781121	0.147336	0.513651	-0.00107735	0.00750368	0.88595	0.965597	-0.00257136	0.00774807	0.740264	0.943489	0.00660876	0.00770894	0.392108	0.943489	0.00177903	0.0079122	0.822297	0.991518	-0.0120757	0.0080929	0.137029	0.664858	-0.0047392	0.00798122	0.553231	0.922808	0.0293911	0.0131276	0.0280529	0.219741	0.0102831	0.0143223	0.474929	0.640396	0.028648	0.0132256	0.033402
Free cholesterol to total lipids ratio in large LDL	%	Relative lipoprotein lipid concentrations	0.0212525	0.0150845	0.160099	0.513651	0.00283926	0.0153513	0.853415	0.940428	0.0137783	0.0150224	0.359922	0.6834	0.0107003	0.0120629	0.375905	0.943489	0.0126094	0.0124527	0.312232	0.943489	-0.00152588	0.0123991	0.902155	0.967979	0.00661841	0.0126971	0.602691	0.922808	0.00410315	0.0129829	0.752257	0.970789	0.00680867	0.0128164	0.595758	0.922808	0.028393	0.0206404	0.172898	0.387761	0.0521463	0.0227139	0.0243771	0.219741	0.0194626	0.0210037	0.356996
Triglycerides to total lipids ratio in large LDL	%	Relative lipoprotein lipid concentrations	-0.0168918	0.0490704	0.730956	0.888689	0.0178018	0.0499382	0.721782	0.888689	0.0423819	0.0488682	0.38662	0.6834	-0.00935657	0.0479735	0.845524	0.961978	-0.0496056	0.0494352	0.316616	0.943489	-0.04331	0.0491633	0.379196	0.943489	-0.0800251	0.0494229	0.106771	0.664858	-0.0727617	0.0505517	0.151404	0.672585	0.052385	0.0498541	0.294464	0.755791	0.17003	0.0701943	0.0177436	0.210685	0.0453627	0.0773377	0.559197	0.709751	0.147979	0.0718098	0.0426653
Phospholipids to total lipids ratio in medium LDL	%	Relative lipoprotein lipid concentrations	0.0183891	0.00928496	0.048736	0.268048	0.00707293	0.00941744	0.453328	0.739942	0.0166149	0.00922355	0.0728493	0.329964	0.00973159	0.0104658	0.353343	0.943489	0.00383962	0.010804	0.722596	0.943489	-0.00360799	0.0107575	0.737608	0.943489	-0.00103023	0.00982613	0.916589	0.991518	-0.00231031	0.0100461	0.818318	0.991518	-0.000798002	0.00992087	0.93596	0.991518	0.0357146	0.0162341	0.0307795	0.219741	0.0430519	0.0178498	0.0182411	0.210685	0.036062	0.0164999	0.0318675
Cholesterol to total lipids ratio in medium LDL	%	Relative lipoprotein lipid concentrations	-0.0162499	0.00659779	0.0144499	0.17348	0.00288849	0.00670426	0.666951	0.856864	-0.0139889	0.00656891	0.0341773	0.219304	-0.00367435	0.00750099	0.62467	0.943489	0.0014569	0.00774508	0.850946	0.961978	-0.0011778	0.0077066	0.878656	0.965597	-0.00311079	0.00795226	0.696022	0.9403	-0.0105471	0.00813388	0.196034	0.693866	0.000393689	0.00802163	0.960899	0.991518	0.0299654	0.0132702	0.0267677	0.219741	0.0268532	0.014572	0.0691584	0.240758	0.0316673	0.0135127	0.0216633
Cholesteryl esters to total lipids ratio in medium LDL	%	Relative lipoprotein lipid concentrations	-0.0412858	0.0113793	0.000345594	0.0159665	0.00230109	0.0115534	0.84229	0.940428	-0.0303509	0.011328	0.00786405	0.154441	-0.0158742	0.0129992	0.223168	0.943489	-0.0044375	0.0134228	0.741228	0.943489	-0.00182526	0.0133541	0.891392	0.966721	-0.0163587	0.0123395	0.186243	0.690501	-0.0231173	0.0126213	0.0682975	0.664858	-0.00290805	0.0124471	0.815478	0.991518	0.0337492	0.0185164	0.0722143	0.240758	0.0169716	0.0201811	0.402985	0.597228	0.0409714	0.0187247	0.0317098
Free cholesterol to total lipids ratio in medium LDL	%	Relative lipoprotein lipid concentrations	0.0476929	0.021258	0.0257339	0.191759	0.000427186	0.0216172	0.984249	0.988529	0.0280475	0.0211677	0.186367	0.544946	0.0269013	0.0198975	0.177594	0.943489	0.0158559	0.0205354	0.440768	0.943489	0.00342009	0.0204511	0.867322	0.965597	0.0329858	0.0197139	0.0956899	0.664858	0.0213698	0.0201557	0.290155	0.755791	0.00753694	0.0199005	0.705238	0.941676	0.030594	0.0238455	0.203353	0.432475	0.0441007	0.0261568	0.0958862	0.287658	0.0128295	0.0242895	0.598884
Triglycerides to total lipids ratio in medium LDL	%	Relative lipoprotein lipid concentrations	-0.00919626	0.048767	0.850577	0.940428	0.0254041	0.0496294	0.609186	0.83763	0.0559974	0.0485661	0.249996	0.620958	0.00548502	0.0491293	0.911195	0.967979	-0.0435107	0.0505946	0.390617	0.943489	-0.0223341	0.0502662	0.657198	0.943489	-0.0646788	0.0504653	0.201251	0.693866	-0.0665367	0.0516179	0.198679	0.693866	0.0437917	0.0509056	0.390541	0.855345	0.15388	0.0749027	0.0432869	0.219741	0.0315988	0.0825253	0.702837	0.817539	0.138739	0.0766267	0.0740564
Phospholipids to total lipids ratio in small LDL	%	Relative lipoprotein lipid concentrations	0.0232239	0.0125038	0.0644287	0.31666	0.0149378	0.0127089	0.240955	0.616659	0.0201015	0.0123573	0.105057	0.41171	0.0150291	0.0112985	0.184666	0.943489	0.0047743	0.0116636	0.682645	0.943489	-0.0100495	0.0116134	0.387681	0.943489	-0.00853571	0.0126886	0.501808	0.922808	-0.0153915	0.0129902	0.2373	0.717352	0.00634383	0.0128008	0.620663	0.922808	0.0430165	0.0210886	0.0447609	0.219741	0.0454293	0.0231892	0.0537163	0.234122	0.039688	0.0215536	0.0693885
Cholesterol to total lipids ratio in small LDL	%	Relative lipoprotein lipid concentrations	-0.0151691	0.0073234	0.0393469	0.235877	-0.0049512	0.00745291	0.507086	0.757288	-0.0130461	0.00729323	0.0748478	0.332497	-0.00509735	0.00736552	0.489542	0.943489	-0.000574519	0.00760353	0.93983	0.969199	-0.00221323	0.00757081	0.770271	0.943489	0.00139748	0.00831362	0.866656	0.991518	-0.00484501	0.00850348	0.569391	0.922808	-0.000715475	0.0083862	0.932084	0.991518	0.0292953	0.0142903	0.0437372	0.219741	0.0250145	0.0156697	0.114458	0.30744	0.0296221	0.0145225	0.0447834
Cholesteryl esters to total lipids ratio in small LDL	%	Relative lipoprotein lipid concentrations	-0.0310243	0.0111228	0.00569433	0.131539	-0.00721334	0.0113176	0.524483	0.76467	-0.0199506	0.0110301	0.0716847	0.329964	-0.0172627	0.0103235	0.0957353	0.943489	-0.00840879	0.0106571	0.430837	0.943489	-0.00431327	0.0106112	0.684734	0.943489	-0.00713887	0.00997095	0.474735	0.922808	-0.015632	0.0101987	0.126707	0.664858	-0.0046952	0.0100579	0.641072	0.922808	0.0358311	0.0162172	0.0300809	0.219741	0.0137012	0.0177256	0.441896	0.631058	0.0330739	0.016407	0.0472938
Free cholesterol to total lipids ratio in small LDL	%	Relative lipoprotein lipid concentrations	0.0284289	0.0199472	0.155337	0.513651	0.00469152	0.0202906	0.817334	0.932099	0.0053714	0.0198335	0.786748	0.922368	0.0259668	0.0177769	0.145347	0.943489	0.0206933	0.0183513	0.260557	0.943489	0.00573687	0.0182724	0.753809	0.943489	0.0238424	0.0174824	0.173963	0.689279	0.022399	0.017876	0.21147	0.707966	0.010246	0.0176462	0.562052	0.922808	0.0213584	0.0204669	0.299963	0.520057	0.0477556	0.0225112	0.0371334	0.219741	0.0239092	0.0208701	0.255473
Triglycerides to total lipids ratio in small LDL	%	Relative lipoprotein lipid concentrations	-0.0910353	0.0653152	0.164617	0.520913	0.0432748	0.0664547	0.515519	0.761339	-0.00312104	0.0646543	0.961537	0.974189	-0.031718	0.0591096	0.592031	0.943489	-0.0467937	0.0609618	0.443452	0.943489	0.0325764	0.0606471	0.591643	0.943489	-0.083805	0.0588243	0.155603	0.678194	-0.0730638	0.0601677	0.22586	0.717352	0.0073829	0.0593374	0.901089	0.991518	0.145198	0.0787404	0.0689785	0.240758	-0.00808459	0.0861707	0.925493	0.950326	0.15539	0.0797995	0.0551335
Phospholipids to total lipids ratio in very large HDL	%	Relative lipoprotein lipid concentrations	0.0723582	0.0353731	0.0418518	0.235877	0.0366451	0.0359492	0.309026	0.660972	0.0748981	0.0350693	0.0336685	0.219304	0.026808	0.017157	0.119428	0.943489	-0.0148525	0.0176504	0.40088	0.943489	-0.0110408	0.0175192	0.529133	0.943489	0.00856783	0.0179614	0.633806	0.922808	-0.0252975	0.0183825	0.170107	0.689279	0.0212431	0.0181183	0.242223	0.717352	0.0322395	0.037058	0.386993	0.59453	0.0212811	0.040716	0.602701	0.744513	-0.010044	0.0378603	0.791489
Cholesterol to total lipids ratio in very large HDL	%	Relative lipoprotein lipid concentrations	-0.0323152	0.0167529	0.0548627	0.288029	-0.0188626	0.0170492	0.269625	0.642097	-0.0386587	0.0166839	0.021299	0.176676	-0.0138004	0.0123019	0.263015	0.943489	0.0106385	0.0126615	0.401581	0.943489	-0.00605567	0.0125727	0.630474	0.943489	-0.0102154	0.0133793	0.445931	0.904884	0.00191914	0.0136848	0.888594	0.991518	-0.0148758	0.013496	0.271504	0.755791	0.0315605	0.0278065	0.259848	0.476389	0.0367119	0.0306362	0.234422	0.46158	0.0595062	0.0284464	0.0397042
Cholesteryl esters to total lipids ratio in very large HDL	%	Relative lipoprotein lipid concentrations	0.00501708	0.0142395	0.724881	0.888689	-0.0119979	0.0144913	0.408489	0.693831	0.00180659	0.0141808	0.898728	0.940428	-0.00367662	0.0116041	0.75163	0.943489	0.0112452	0.0119791	0.348765	0.943489	-0.000227386	0.0119275	0.984805	0.989121	0.0113947	0.0129209	0.378759	0.843835	0.0206159	0.013216	0.120149	0.664858	-0.000904373	0.0130337	0.944741	0.991518	0.0296009	0.0246138	0.232824	0.46158	0.0276622	0.027045	0.309553	0.52968	0.04689	0.0250851	0.0653596
Free cholesterol to total lipids ratio in very large HDL	%	Relative lipoprotein lipid concentrations	-0.113125	0.0431982	0.00936006	0.154441	-0.0358368	0.0439622	0.415743	0.700997	-0.126221	0.0430202	0.00365491	0.100547	-0.0384126	0.0293013	0.191072	0.943489	0.00820976	0.0301532	0.78564	0.943489	-0.0203053	0.0299376	0.498237	0.943489	-0.0627883	0.0297143	0.0356683	0.664858	-0.044137	0.030393	0.1478	0.672585	-0.049802	0.0299736	0.0979635	0.664858	0.0350079	0.048971	0.476831	0.640396	0.0626263	0.053788	0.247885	0.469355	0.101845	0.0500236	0.045174
Triglycerides to total lipids ratio in very large HDL	%	Relative lipoprotein lipid concentrations	-0.323945	0.110373	0.00365218	0.100547	-0.0541025	0.112046	0.629628	0.845605	-0.178246	0.109607	0.105155	0.41171	-0.111883	0.085948	0.194195	0.943489	-0.0399605	0.0886037	0.652378	0.943489	0.106064	0.088321	0.230927	0.943489	-0.139506	0.0881094	0.11472	0.664858	-0.04351	0.0900951	0.629602	0.922808	-0.028453	0.0889315	0.749301	0.970789	0.183208	0.117267	0.122335	0.310544	0.0152745	0.127435	0.904908	0.950326	0.318433	0.118262	0.00871292
Phospholipids to total lipids ratio in large HDL	%	Relative lipoprotein lipid concentrations	-0.0296783	0.0121048	0.0148948	0.17348	0.00773974	0.0123189	0.530389	0.76467	-0.03195	0.012055	0.00854946	0.154441	-0.00505511	0.00925138	0.585266	0.943489	-0.00459885	0.00955284	0.630644	0.943489	-0.00405183	0.00950411	0.670239	0.943489	-0.0195466	0.0106046	0.0665827	0.664858	-0.0247535	0.0108431	0.0233504	0.664858	-0.00516089	0.0107046	0.63018	0.922808	0.0475966	0.0165133	0.00510036	0.155882	0.0293135	0.0180979	0.109338	0.30068	0.0518897	0.0167695	0.0027442
Cholesterol to total lipids ratio in large HDL	%	Relative lipoprotein lipid concentrations	0.0511415	0.0220911	0.0214153	0.176676	0.00912422	0.0224407	0.684653	0.868523	0.0530769	0.0219932	0.0165219	0.17348	0.0126896	0.0130544	0.331959	0.943489	0.00553832	0.0134762	0.681445	0.943489	-0.0112898	0.0134182	0.400939	0.943489	0.0213051	0.0124093	0.0873463	0.664858	0.0105897	0.0127016	0.405297	0.874986	0.0121463	0.0125146	0.332784	0.795913	0.02379	0.016595	0.155723	0.363353	0.0285066	0.0182346	0.122077	0.310544	0.0110508	0.0168819	0.514669
Cholesteryl esters to total lipids ratio in large HDL	%	Relative lipoprotein lipid concentrations	0.0566259	0.0254574	0.0270123	0.194995	0.00817918	0.0258494	0.751949	0.909425	0.0547359	0.0253429	0.031731	0.215584	0.0108868	0.0154263	0.481013	0.943489	0.0143963	0.0159248	0.366853	0.943489	-0.0108562	0.0158563	0.494191	0.943489	0.0216941	0.014131	0.126102	0.664858	0.0152687	0.0144593	0.292082	0.755791	0.00689625	0.0142524	0.628941	0.922808	0.0216759	0.0166867	0.197811	0.427049	0.0306407	0.0183344	0.098752	0.290737	0.0182288	0.0169881	0.286589
Free cholesterol to total lipids ratio in large HDL	%	Relative lipoprotein lipid concentrations	0.0381843	0.0231959	0.100977	0.409221	0.0146659	0.0236061	0.53498	0.76467	0.0546289	0.0231003	0.0187957	0.176676	0.0231818	0.0165258	0.161928	0.943489	-0.0243674	0.0170231	0.153549	0.943489	-0.0098265	0.0169165	0.561844	0.943489	0.0213495	0.0157894	0.177651	0.689279	-0.00397733	0.01615	0.805688	0.991518	0.0330401	0.0159271	0.0391447	0.664858	0.0269805	0.0269071	0.319188	0.541034	0.0178703	0.029609	0.5479	0.701873	-0.019788	0.0274795	0.473622
Triglycerides to total lipids ratio in large HDL	%	Relative lipoprotein lipid concentrations	-0.273659	0.0939865	0.0039174	0.100547	-0.0704542	0.0953929	0.460859	0.739942	-0.147004	0.0935568	0.117374	0.437314	-0.0941457	0.09765	0.335918	0.943489	-0.0500517	0.100668	0.619488	0.943489	0.127864	0.100346	0.203763	0.943489	-0.229208	0.111705	0.0413078	0.664858	-0.145428	0.114335	0.20467	0.695274	-0.0612359	0.112653	0.587256	0.922808	0.275783	0.145497	0.0617882	0.240758	0.136687	0.158264	0.390479	0.59453	0.400302	0.146808	0.00793046
Phospholipids to total lipids ratio in medium HDL	%	Relative lipoprotein lipid concentrations	-0.0234513	0.00915859	0.0110336	0.159297	0.00395873	0.00932056	0.671395	0.856864	-0.0161101	0.00912085	0.0785574	0.336051	-0.0054496	0.00802655	0.497798	0.943489	-0.0085042	0.00828837	0.305862	0.943489	-0.00750462	0.00824528	0.363609	0.943489	-0.0169342	0.00951897	0.0765989	0.664858	-0.0266582	0.00973419	0.0066539	0.51235	-0.00335348	0.00960379	0.727271	0.954544	0.0455477	0.0145875	0.00251682	0.155882	0.0247892	0.0159656	0.124568	0.312774	0.0448565	0.0147857	0.00328715
Cholesterol to total lipids ratio in medium HDL	%	Relative lipoprotein lipid concentrations	0.0261413	0.0120556	0.0310663	0.215584	0.00756214	0.0122618	0.537975	0.76467	0.0220078	0.0119825	0.0674425	0.317943	0.0142771	0.0118448	0.229202	0.943489	0.0143747	0.0122275	0.240866	0.943489	-0.00307929	0.0121749	0.800536	0.943489	0.0163031	0.0124397	0.191308	0.690501	0.0144758	0.012732	0.256731	0.750695	0.0101975	0.0125456	0.417153	0.88439	0.0256014	0.0182506	0.164673	0.380061	0.0361852	0.020069	0.0752874	0.241547	0.0200386	0.0185671	0.283823
Cholesteryl esters to total lipids ratio in medium HDL	%	Relative lipoprotein lipid concentrations	0.0249311	0.012722	0.0511351	0.274702	0.00598363	0.0129275	0.643864	0.849901	0.0180271	0.0126663	0.155906	0.513651	0.0130318	0.0125972	0.301898	0.943489	0.0185213	0.0130043	0.155616	0.943489	-0.00599396	0.0129483	0.643828	0.943489	0.0144927	0.0133299	0.278068	0.755791	0.0151229	0.0136374	0.268615	0.755791	0.00748397	0.0134452	0.578321	0.922808	0.0231819	0.0177008	0.194189	0.423185	0.0388235	0.0194661	0.0496494	0.224883	0.0239365	0.018021	0.187989
Free cholesterol to total lipids ratio in medium HDL	%	Relative lipoprotein lipid concentrations	0.0326433	0.0174283	0.062225	0.31666	0.0178779	0.0176797	0.312888	0.663094	0.0436175	0.0172878	0.0122539	0.166509	0.0230555	0.0183054	0.209024	0.943489	-0.00520336	0.0188452	0.782691	0.943489	0.0133698	0.0187239	0.475863	0.943489	0.0249203	0.0172473	0.149849	0.672585	0.0134542	0.0176459	0.446566	0.904884	0.0243686	0.0173962	0.16262	0.689279	0.0345194	0.027048	0.205685	0.432475	0.0216004	0.0297699	0.470272	0.640396	-0.000617699	0.0275436	0.982165
Triglycerides to total lipids ratio in medium HDL	%	Relative lipoprotein lipid concentrations	-0.193258	0.0737585	0.00932278	0.154441	-0.0485537	0.0749053	0.517447	0.761339	-0.0984438	0.0734285	0.181233	0.53673	-0.099415	0.0833269	0.233968	0.943489	-0.120123	0.0859581	0.163515	0.943489	0.0682755	0.085638	0.426056	0.943489	-0.214727	0.105255	0.0424829	0.664858	-0.212624	0.107749	0.0496506	0.664858	-0.102385	0.106143	0.335757	0.795913	0.312645	0.150172	0.0406699	0.219741	0.0227306	0.163458	0.889769	0.950326	0.32521	0.151527	0.0350232
Phospholipids to total lipids ratio in small HDL	%	Relative lipoprotein lipid concentrations	-0.0108452	0.00767555	0.158904	0.513651	0.0117506	0.00781129	0.133754	0.480667	-0.00560016	0.00764392	0.464465	0.739942	0.00220435	0.00755318	0.770648	0.943489	-0.00337902	0.00777464	0.664212	0.943489	-0.00218976	0.0077165	0.776818	0.943489	-0.00943036	0.00933237	0.313318	0.778241	-0.0206938	0.00954752	0.0312269	0.664858	-0.000332357	0.00941712	0.971877	0.991606	0.0414361	0.0161667	0.0123657	0.190432	0.0286021	0.0177939	0.112006	0.304393	0.0376145	0.0165156	0.0255024
Cholesterol to total lipids ratio in small HDL	%	Relative lipoprotein lipid concentrations	0.0107857	0.00904494	0.234203	0.614782	-0.00394933	0.00919653	0.667972	0.856864	0.00764615	0.00897946	0.395295	0.686565	0.00624487	0.00908917	0.492675	0.943489	0.0113607	0.00938287	0.227115	0.943489	-0.00692373	0.0093425	0.459326	0.943489	0.00853016	0.0106931	0.425849	0.886226	0.0105144	0.0109373	0.337392	0.795913	0.00561091	0.0107864	0.603433	0.922808	0.0242179	0.0163763	0.143236	0.341744	0.0368634	0.0180245	0.044216	0.219741	0.0263203	0.0166772	0.118584
Cholesteryl esters to total lipids ratio in small HDL	%	Relative lipoprotein lipid concentrations	0.0062188	0.0118766	0.601004	0.831329	-0.00485253	0.012072	0.688051	0.868523	-0.00304507	0.0118252	0.796998	0.922368	0.00632301	0.0118919	0.595397	0.943489	0.018538	0.0122761	0.132281	0.943489	-0.00726667	0.0122233	0.552718	0.943489	0.00968685	0.0136591	0.478926	0.922808	0.0143651	0.0139676	0.304816	0.767114	-0.000853043	0.0137852	0.950711	0.991518	0.0169461	0.0175175	0.336398	0.550489	0.0369635	0.019291	0.0590461	0.240758	0.0280985	0.0178827	0.120183
Free cholesterol to total lipids ratio in small HDL	%	Relative lipoprotein lipid concentrations	0.0184684	0.0129279	0.154371	0.513651	-0.00322924	0.0130986	0.805471	0.92569	0.0379116	0.0127283	0.00318155	0.100547	0.00607039	0.0101199	0.549151	0.943489	-0.0088953	0.0104278	0.394457	0.943489	-0.00562142	0.0103984	0.589262	0.943489	0.00649297	0.0125882	0.606488	0.922808	0.000272322	0.0128757	0.983144	0.99608	0.0272491	0.012698	0.0329204	0.664858	0.0418948	0.024721	0.0941198	0.286299	0.032414	0.0272367	0.237623	0.46158	0.0185112	0.0252899	0.466386
Triglycerides to total lipids ratio in small HDL	%	Relative lipoprotein lipid concentrations	-0.12151	0.0592948	0.0414733	0.235877	-0.0373739	0.0602195	0.535407	0.76467	-0.0414616	0.0590299	0.483089	0.741706	-0.0739489	0.0565608	0.192267	0.943489	-0.0831343	0.0583179	0.15525	0.943489	0.0187785	0.0581242	0.746907	0.943489	-0.129697	0.0677733	0.0569299	0.664858	-0.132162	0.0692666	0.0576377	0.664858	-0.0321932	0.068272	0.6377	0.922808	0.17915	0.115926	0.126354	0.313847	-0.004711	0.126126	0.970302	0.977358	0.213011	0.116994	0.0725667
[truncated: 1 more columns]
